# Supplementary material for: DNA methylation classifier to diagnose pancreatic ductal adenocarcinoma metastases from different anatomical sites
Source: Clin Epigenetics. 2024 Nov 10;16:156. doi: 10.1186/s13148-024-01768-x (PMC11550539; doi:10.1186/s13148-024-01768-x)
Supplement: Supplementary file 2 — Supplementary Material 2: Table S3. Detailed overview of the binomial filter scores and neural network classification scores of all included samples (Excel Table). [file 13148_2024_1768_MOESM2_ESM.xlsx]

## Sheet: Supplimentary Table
Sample ID	IDATRef	Set	Diagnosis	Type	Metastasis Location	True Binomial Step	Prediction Binomial Step	True Pipeline	Predict Pipeline	PAAD Score	iCCA Score	Normal Bile Score
TCGA-IB-A6UG-01A	9422493021_R05C02	Train Set	PAAD	primary	-	pass	pass	PAAD	PAAD	0.963867	0.011831	0.0243021
TCGA-FB-A4P5-01A	8795194086_R01C01	Train Set	PAAD	primary	-	pass	pass	PAAD	PAAD	0.92887	0.0199774	0.051153
TCGA-2J-AAB6-01A	9993943049_R03C02	Train Set	PAAD	primary	-	pass	pass	PAAD	PAAD	0.962019	0.0155867	0.0223947
TCGA-2L-AAQL-01A	9829118148_R05C01	Train Set	PAAD	primary	-	pass	pass	PAAD	PAAD	0.963793	0.0132143	0.0229923
TCGA-HZ-A4BK-01A	8795194086_R04C01	Train Set	PAAD	primary	-	pass	pass	PAAD	PAAD	0.963745	0.00954139	0.0267131
TCGA-PZ-A5RE-01A	9422491152_R06C02	Train Set	PAAD	primary	-	pass	pass	PAAD	PAAD	0.960742	0.0147402	0.0245174
TCGA-S4-A8RM-01A	9721366028_R06C01	Train Set	PAAD	primary	-	pass	pass	PAAD	PAAD	0.964837	0.0113686	0.0237946
TCGA-FB-AAPS-01A	9828653028_R05C02	Train Set	PAAD	primary	-	pass	pass	PAAD	PAAD	0.955939	0.0108988	0.0331626
TCGA-IB-AAUM-01A	9721366028_R01C02	Train Set	PAAD	primary	-	pass	pass	PAAD	PAAD	0.947726	0.0111848	0.0410895
TCGA-2L-AAQJ-01A	9828653044_R02C01	Train Set	PAAD	primary	-	pass	pass	PAAD	PAAD	0.961349	0.0149616	0.0236895
TCGA-LB-A8F3-01A	9482801040_R05C02	Train Set	PAAD	primary	-	pass	pass	PAAD	PAAD	0.956682	0.014384	0.028934
TCGA-XN-A8T5-01A	9482801040_R01C02	Train Set	PAAD	primary	-	pass	pass	PAAD	PAAD	0.910228	0.0222181	0.0675539
TCGA-2J-AABI-01A	9993943047_R06C01	Train Set	PAAD	primary	-	pass	pass	PAAD	PAAD	0.951044	0.0240481	0.0249081
TCGA-US-A779-01A	9422491159_R02C02	Train Set	PAAD	primary	-	pass	pass	PAAD	PAAD	0.962408	0.0106542	0.0269377
TCGA-FB-AAQ0-01A	9993943046_R01C01	Train Set	PAAD	primary	-	pass	pass	PAAD	PAAD	0.966129	0.0126785	0.0211928
TCGA-IB-A5SO-01A	9422491159_R01C02	Train Set	PAAD	primary	-	pass	pass	PAAD	PAAD	0.954921	0.0116315	0.0334471
TCGA-2J-AABU-01A	9993943046_R04C02	Train Set	PAAD	primary	-	pass	pass	PAAD	PAAD	0.9548	0.0202174	0.0249827
TCGA-3A-A9I9-01A	9829118148_R04C02	Train Set	PAAD	primary	-	pass	pass	PAAD	PAAD	0.96546	0.0104818	0.0240583
TCGA-IB-7888-01A	6285633050_R02C01	Train Set	PAAD	primary	-	pass	pass	PAAD	PAAD	0.950369	0.013981	0.0356496
TCGA-3A-A9I7-01A	9829118148_R03C02	Train Set	PAAD	primary	-	pass	pass	PAAD	PAAD	0.926394	0.0245933	0.0490124
TCGA-HZ-7922-01A	6285633050_R03C02	Train Set	PAAD	primary	-	pass	pass	PAAD	PAAD	0.96301	0.0144394	0.0225509
TCGA-HZ-A4BH-01A	8795194086_R02C01	Train Set	PAAD	primary	-	pass	pass	PAAD	PAAD	0.95689	0.0161552	0.0269548
TCGA-2J-AABH-01A	9993943047_R03C02	Train Set	PAAD	primary	-	pass	pass	PAAD	PAAD	0.966951	0.0104252	0.0226239
TCGA-S4-A8RO-01A	9721366028_R06C02	Train Set	PAAD	primary	-	pass	pass	PAAD	PAAD	0.956679	0.0207757	0.0225449
TCGA-HZ-A77Q-01A	9482801040_R06C01	Train Set	PAAD	primary	-	pass	pass	PAAD	PAAD	0.956224	0.014982	0.028794
TCGA-IB-AAUS-01A	9806233125_R06C02	Train Set	PAAD	primary	-	pass	pass	PAAD	PAAD	0.899868	0.0202897	0.0798424
TCGA-M8-A5N4-01A	8795194085_R01C02	Train Set	PAAD	primary	-	pass	pass	PAAD	PAAD	0.955877	0.0105668	0.0335558
TCGA-2L-AAQE-01A	9828653028_R06C02	Train Set	PAAD	primary	-	pass	pass	PAAD	PAAD	0.966368	0.010915	0.0227169
TCGA-IB-AAUQ-01A	9993943049_R06C01	Train Set	PAAD	primary	-	pass	pass	PAAD	PAAD	0.960647	0.00931231	0.0300404
TCGA-2J-AABA-01A	9993943046_R03C01	Train Set	PAAD	primary	-	pass	pass	PAAD	PAAD	0.922642	0.0376786	0.0396791
TCGA-HZ-8003-01A	7786923102_R03C01	Train Set	PAAD	primary	-	pass	pass	PAAD	PAAD	0.944995	0.0111527	0.0438524
TCGA-3A-A9IZ-01A	9993943046_R05C02	Train Set	PAAD	primary	-	pass	pass	PAAD	PAAD	0.961939	0.0100753	0.0279858
TCGA-HZ-8317-01A	8795194038_R03C02	Train Set	PAAD	primary	-	pass	pass	PAAD	PAAD	0.92845	0.012955	0.0585953
TCGA-FB-A545-01A	8795194085_R06C02	Train Set	PAAD	primary	-	pass	pass	PAAD	PAAD	0.963136	0.0155014	0.0213629
TCGA-US-A77E-01A	9422491159_R04C01	Train Set	PAAD	primary	-	pass	pass	PAAD	PAAD	0.964221	0.0132878	0.0224915
TCGA-3E-AAAZ-01A	9829118148_R06C01	Train Set	PAAD	primary	-	pass	pass	PAAD	PAAD	0.960631	0.0146405	0.0247285
TCGA-HZ-A49I-01A	8795194085_R04C02	Train Set	PAAD	primary	-	pass	pass	PAAD	PAAD	0.963415	0.00912903	0.0274557
TCGA-HZ-8001-01A	7786923093_R02C02	Train Set	PAAD	primary	-	pass	pass	PAAD	PAAD	0.955819	0.0134835	0.0306975
TCGA-H6-8124-01A	8795194038_R06C01	Train Set	PAAD	primary	-	pass	pass	PAAD	PAAD	0.962445	0.012039	0.0255165
TCGA-F2-6879-01A	6285633050_R06C01	Train Set	PAAD	primary	-	pass	pass	PAAD	PAAD	0.960069	0.016261	0.0236699
TCGA-FB-AAQ3-01A	9993943049_R04C01	Train Set	PAAD	primary	-	pass	pass	PAAD	PAAD	0.964695	0.0106307	0.0246746
TCGA-IB-AAUT-01A	9721366028_R02C01	Train Set	PAAD	primary	-	pass	pass	PAAD	No Match	0.799254	0.0300458	0.1707
TCGA-2J-AABO-01A	9993943047_R04C02	Train Set	PAAD	primary	-	pass	pass	PAAD	PAAD	0.961174	0.0147041	0.0241218
TCGA-IB-7649-01A	6285633050_R05C01	Train Set	PAAD	primary	-	pass	pass	PAAD	PAAD	0.961873	0.00967604	0.0284512
TCGA-IB-7645-01A	7786923102_R05C01	Train Set	PAAD	primary	-	pass	pass	PAAD	PAAD	0.944107	0.0177456	0.0381472
TCGA-IB-A5SS-01A	9422491152_R03C02	Train Set	PAAD	primary	-	pass	pass	PAAD	PAAD	0.965907	0.0118035	0.0222899
TCGA-2J-AAB4-01A	9993943049_R01C01	Train Set	PAAD	primary	-	pass	pass	PAAD	PAAD	0.960487	0.00965857	0.0298546
TCGA-3A-A9I5-01A	9829118148_R02C02	Train Set	PAAD	primary	-	pass	pass	PAAD	PAAD	0.877224	0.0776061	0.04517
TCGA-2J-AAB1-01A	9993943047_R03C01	Train Set	PAAD	primary	-	pass	pass	PAAD	PAAD	0.962194	0.0140228	0.0237832
TCGA-Q3-A5QY-01A	9422491152_R04C02	Train Set	PAAD	primary	-	pass	pass	PAAD	PAAD	0.801715	0.0565723	0.141712
TCGA-FB-AAPY-01A	9993943049_R02C02	Train Set	PAAD	primary	-	pass	pass	PAAD	PAAD	0.958688	0.0128971	0.0284149
TCGA-US-A77G-01A	9422491152_R05C02	Train Set	PAAD	primary	-	pass	pass	PAAD	PAAD	0.966199	0.010361	0.0234401
TCGA-HV-A7OL-01A	9422493022_R04C01	Train Set	PAAD	primary	-	pass	pass	PAAD	PAAD	0.962655	0.0141671	0.0231782
TCGA-IB-7891-01A	7786923093_R04C02	Train Set	PAAD	primary	-	pass	pass	PAAD	PAAD	0.956462	0.011527	0.032011
TCGA-HZ-A8P0-01A	9482801040_R04C01	Train Set	PAAD	primary	-	pass	pass	PAAD	PAAD	0.959956	0.0124377	0.0276063
TCGA-IB-8127-01A	8795194038_R01C02	Train Set	PAAD	primary	-	pass	pass	PAAD	PAAD	0.952718	0.0227686	0.0245132
TCGA-2J-AABT-01A	9993943049_R01C02	Train Set	PAAD	primary	-	pass	pass	PAAD	PAAD	0.937374	0.0138349	0.0487907
TCGA-US-A774-01A	9422491152_R01C02	Train Set	PAAD	primary	-	pass	pass	PAAD	PAAD	0.948872	0.0133952	0.0377327
TCGA-2J-AAB9-01A	9993943049_R05C02	Train Set	PAAD	primary	-	pass	pass	PAAD	PAAD	0.922774	0.0136056	0.0636207
TCGA-2J-AABF-01A	9993943046_R02C01	Train Set	PAAD	primary	-	pass	pass	PAAD	PAAD	0.960678	0.0155611	0.0237614
TCGA-HZ-A9TJ-01A	9993943046_R02C02	Train Set	PAAD	primary	-	pass	pass	PAAD	PAAD	0.967061	0.0105338	0.0224053
TCGA-FB-AAPZ-01A	9993943059_R03C01	Train Set	PAAD	primary	-	pass	pass	PAAD	PAAD	0.95156	0.0223425	0.0260971
TCGA-H6-A45N-01A	8795194086_R02C02	Train Set	PAAD	primary	-	pass	pass	PAAD	PAAD	0.944138	0.012329	0.043533
TCGA-XD-AAUG-01A	9993943046_R06C01	Train Set	PAAD	primary	-	pass	pass	PAAD	PAAD	0.931175	0.0111247	0.0577005
TCGA-IB-AAUU-01A	9721366028_R04C02	Train Set	PAAD	primary	-	pass	pass	PAAD	PAAD	0.961613	0.00940454	0.0289827
TCGA-HZ-A8P1-01A	9721366028_R03C01	Train Set	PAAD	primary	-	pass	pass	PAAD	PAAD	0.960247	0.0126608	0.0270925
TCGA-3A-A9J0-01A	9993943059_R04C01	Train Set	PAAD	primary	-	pass	pass	PAAD	PAAD	0.920604	0.0501005	0.0292955
TCGA-FB-AAPQ-01A	9993943046_R01C02	Train Set	PAAD	primary	-	pass	pass	PAAD	PAAD	0.964878	0.0125353	0.0225868
TCGA-HV-AA8V-01A	9993943047_R02C02	Train Set	PAAD	primary	-	pass	pass	PAAD	PAAD	0.959756	0.00956038	0.0306837
TCGA-3A-A9IU-01A	9828653028_R05C01	Train Set	PAAD	primary	-	pass	pass	PAAD	PAAD	0.961151	0.0111784	0.027671
TCGA-IB-AAUN-01A	9829118148_R02C01	Train Set	PAAD	primary	-	pass	pass	PAAD	PAAD	0.962933	0.0139255	0.0231412
TCGA-HZ-7925-01A	6285633049_R03C02	Train Set	PAAD	primary	-	pass	pass	PAAD	PAAD	0.964652	0.0106991	0.0246489
TCGA-Q3-AA2A-01A	9721366028_R05C01	Train Set	PAAD	primary	-	pass	pass	PAAD	PAAD	0.963367	0.0103529	0.0262796
TCGA-3A-A9IH-01A	9828653018_R06C02	Train Set	PAAD	primary	-	pass	pass	PAAD	PAAD	0.965496	0.0118068	0.0226971
TCGA-S4-A8RP-01A	9482801040_R02C01	Train Set	PAAD	primary	-	pass	pass	PAAD	PAAD	0.963326	0.0112723	0.0254013
TCGA-3E-AAAY-01A	9829119007_R01C01	Train Set	PAAD	primary	-	pass	pass	PAAD	PAAD	0.955127	0.00980097	0.0350721
TCGA-IB-7893-01A	7786923093_R05C02	Train Set	PAAD	primary	-	pass	pass	PAAD	PAAD	0.957726	0.0104134	0.0318603
TCGA-IB-7897-01A	7786923102_R02C01	Train Set	PAAD	primary	-	pass	pass	PAAD	PAAD	0.902884	0.0167386	0.0803777
TCGA-FB-AAPU-01A	9993943049_R03C01	Train Set	PAAD	primary	-	pass	pass	PAAD	PAAD	0.961202	0.0141881	0.0246101
TCGA-2J-AABK-01A	9993943046_R04C01	Train Set	PAAD	primary	-	pass	pass	PAAD	PAAD	0.960658	0.0117313	0.0276113
TCGA-HZ-8519-01A	8795194038_R01C01	Train Set	PAAD	primary	-	pass	pass	PAAD	PAAD	0.952522	0.0119882	0.0354902
TCGA-IB-7889-01A	6285633050_R04C01	Train Set	PAAD	primary	-	pass	pass	PAAD	PAAD	0.961903	0.0113781	0.0267186
TCGA-HZ-A49H-01A	8795194086_R03C01	Train Set	PAAD	primary	-	pass	pass	PAAD	PAAD	0.935792	0.0111484	0.0530594
TCGA-IB-7885-01A	6285633049_R04C02	Train Set	PAAD	primary	-	pass	pass	PAAD	PAAD	0.945931	0.013674	0.0403955
TCGA-XN-A8T3-01A	9482801040_R06C02	Train Set	PAAD	primary	-	pass	pass	PAAD	PAAD	0.962723	0.00948835	0.027789
TCGA-F2-A44H-01A	8795194085_R03C02	Train Set	PAAD	primary	-	pass	pass	PAAD	PAAD	0.948457	0.0114299	0.0401134
TCGA-IB-A5SQ-01A	9422491159_R03C01	Train Set	PAAD	primary	-	pass	pass	PAAD	PAAD	0.954258	0.0118781	0.0338635
TCGA-LB-A9Q5-01A	9828653044_R03C01	Train Set	PAAD	primary	-	pass	pass	PAAD	PAAD	0.951608	0.00856258	0.0398299
TCGA-2J-AABE-01A	9993943047_R04C01	Train Set	PAAD	primary	-	pass	pass	PAAD	PAAD	0.964774	0.0120575	0.0231685
TCGA-IB-A5ST-01A	9422491159_R01C01	Train Set	PAAD	primary	-	pass	pass	PAAD	PAAD	0.869329	0.0287316	0.101939
TCGA-YB-A89D-01A	9482801040_R04C02	Train Set	PAAD	primary	-	pass	pass	PAAD	PAAD	0.965522	0.0114461	0.0230317
TCGA-FB-AAQ2-01A	9993943047_R05C01	Train Set	PAAD	primary	-	pass	pass	PAAD	PAAD	0.954263	0.0202192	0.0255176
TCGA-IB-A5SP-01A	9422491159_R03C02	Train Set	PAAD	primary	-	pass	pass	PAAD	PAAD	0.967171	0.0112257	0.0216031
TCGA-3A-A9IB-01A	9828653028_R06C01	Train Set	PAAD	primary	-	pass	pass	PAAD	PAAD	0.964701	0.00942624	0.0258728
TCGA-2J-AABV-01A	9993943047_R01C01	Train Set	PAAD	primary	-	pass	pass	PAAD	PAAD	0.946163	0.0106231	0.0432137
TCGA-IB-7886-01A	6285633049_R01C02	Train Set	PAAD	primary	-	pass	pass	PAAD	PAAD	0.963759	0.012433	0.023808
TCGA-HZ-7919-01A	6285633050_R05C02	Train Set	PAAD	primary	-	pass	pass	PAAD	PAAD	0.967008	0.0104377	0.0225546
TCGA-FB-AAQ6-01A	9993943046_R05C01	Train Set	PAAD	primary	-	pass	pass	PAAD	PAAD	0.962684	0.0130119	0.0243038
TCGA-FB-A5VM-01A	9422491159_R02C01	Train Set	PAAD	primary	-	pass	pass	PAAD	PAAD	0.954632	0.0184256	0.0269419
TCGA-HZ-8637-01A	8795194038_R03C01	Train Set	PAAD	primary	-	pass	pass	PAAD	PAAD	0.936843	0.0290602	0.0340971
TCGA-HZ-8315-01A	8795194038_R02C02	Train Set	PAAD	primary	-	pass	pass	PAAD	PAAD	0.957597	0.0143095	0.0280932
TCGA-FB-A78T-01A	9422491159_R05C01	Train Set	PAAD	primary	-	pass	pass	PAAD	PAAD	0.967269	0.0105652	0.0221658
TCGA-HV-A5A4-01A	8795194086_R06C01	Train Set	PAAD	primary	-	pass	pass	PAAD	PAAD	0.965117	0.0139361	0.0209473
TCGA-XD-AAUL-01A	9828653028_R02C02	Train Set	PAAD	primary	-	pass	pass	PAAD	PAAD	0.958465	0.00995182	0.0315837
TCGA-IB-A7M4-01A	9482801040_R01C01	Train Set	PAAD	primary	-	pass	pass	PAAD	PAAD	0.96188	0.0129709	0.0251492
GSM4699832	3999720010_R02C01	Train Set	PAAD	primary	-	pass	pass	PAAD	PAAD	0.956862	0.0166338	0.0265041
GSM4699838	3999720010_R04C01	Train Set	PAAD	primary	-	pass	pass	PAAD	PAAD	0.946789	0.0126606	0.0405498
GSM4699841	3999720010_R05C01	Train Set	PAAD	primary	-	pass	pass	PAAD	PAAD	0.95051	0.0208368	0.0286534
GSM4699853	3999720010_R03C02	Train Set	PAAD	primary	-	pass	pass	PAAD	PAAD	0.95536	0.010851	0.0337886
GSM4699856	3999720010_R05C02	Train Set	PAAD	primary	-	pass	pass	PAAD	PAAD	0.96262	0.0124023	0.0249781
GSM4699859	3999720010_R06C02	Train Set	PAAD	primary	-	pass	pass	PAAD	PAAD	0.962076	0.0141108	0.0238128
GSM4699864	3999720031_R02C01	Train Set	PAAD	primary	-	pass	pass	PAAD	PAAD	0.948545	0.0181969	0.0332578
GSM4699918	3999720010_R04C02	Train Set	PAAD	primary	-	pass	pass	PAAD	PAAD	0.956151	0.0183462	0.0255028
GSM4699923	3999720031_R03C01	Train Set	PAAD	primary	-	pass	pass	PAAD	PAAD	0.891107	0.0462264	0.0626671
GSM4699941	3999720031_R05C02	Train Set	PAAD	primary	-	pass	pass	PAAD	PAAD	0.940092	0.0207786	0.0391296
GSM4699948	3999720048_R03C01	Train Set	PAAD	primary	-	pass	pass	PAAD	PAAD	0.943633	0.0129049	0.0434617
GSM4699949	3999720048_R05C01	Train Set	PAAD	primary	-	pass	pass	PAAD	PAAD	0.957171	0.018464	0.0243647
GSM4699951	3999720048_R03C02	Train Set	PAAD	primary	-	pass	pass	PAAD	PAAD	0.957404	0.0171813	0.0254143
GSM4699952	3999720048_R05C02	Train Set	PAAD	primary	-	pass	pass	PAAD	PAAD	0.952373	0.0132615	0.0343656
GSM4699835	3999720010_R03C01	Train Set	PAAD	primary	-	pass	pass	PAAD	PAAD	0.912625	0.041462	0.0459125
GSM4699932	3999720031_R03C02	Train Set	PAAD	primary	-	pass	pass	PAAD	PAAD	0.949297	0.0131967	0.0375069
GSM4699950	3999720048_R01C02	Train Set	PAAD	primary	-	pass	pass	PAAD	PAAD	0.941023	0.0225974	0.0363796
GSM4699850	3999720010_R02C02	Train Set	PAAD	primary	-	pass	pass	PAAD	PAAD	0.936801	0.0156831	0.047516
GSM4699911	3999720031_R05C01	Train Set	PAAD	primary	-	pass	pass	PAAD	PAAD	0.925043	0.0156662	0.0592906
GSM4699926	3999720031_R01C02	Train Set	PAAD	primary	-	pass	pass	PAAD	PAAD	0.924785	0.0127325	0.0624823
GSM4699861	3999720031_R01C01	Train Set	PAAD	primary	-	pass	pass	PAAD	PAAD	0.956418	0.00963519	0.0339467
GSM4699946	3999720048_R01C01	Train Set	PAAD	primary	-	pass	pass	PAAD	PAAD	0.948211	0.0131692	0.0386196
GSM4699954	3999720070_R03C01	Train Set	PAAD	primary	-	pass	pass	PAAD	PAAD	0.962837	0.0103216	0.0268414
GSM4699830	3999720010_R01C01	Train Set	PAAD	primary	-	pass	pass	PAAD	PAAD	0.961765	0.0148248	0.0234102
GSM4699953	3999720070_R01C01	Train Set	PAAD	primary	-	pass	pass	PAAD	PAAD	0.955705	0.0120995	0.0321954
GSM4699847	3999720010_R06C01	Train Set	PAAD	primary	-	pass	pass	PAAD	PAAD	0.950002	0.0111867	0.0388112
GSM4699844	3999720010_R01C02	Train Set	PAAD	primary	-	pass	pass	PAAD	PAAD	0.959955	0.0131068	0.0269383
GSM4699900	3999423004_R01C01	Train Set	PAAD	primary	-	pass	pass	PAAD	PAAD	0.940097	0.0118865	0.0480163
GSM4699823	3999720012_R04C01	Train Set	PAAD	primary	-	pass	pass	PAAD	PAAD	0.961555	0.014468	0.0239768
GSM4699824	3999720012_R04C02	Train Set	PAAD	primary	-	pass	pass	PAAD	PAAD	0.936244	0.0148667	0.0488896
GSM4699826	3999720011_R06C02	Train Set	PAAD	primary	-	pass	pass	PAAD	PAAD	0.942128	0.0295633	0.0283086
GSM4699828	3999720043_R02C01	Train Set	PAAD	primary	-	pass	pass	PAAD	PAAD	0.961969	0.0107121	0.027319
GSM4699829	3999720043_R03C01	Train Set	PAAD	primary	-	pass	pass	PAAD	PAAD	0.932062	0.0192918	0.0486463
GSM4699870	3999720043_R06C01	Train Set	PAAD	primary	-	pass	pass	PAAD	PAAD	0.958095	0.00950035	0.0324043
GSM4699876	3999720012_R02C01	Train Set	PAAD	primary	-	pass	pass	PAAD	PAAD	0.896964	0.0566264	0.0464096
GSM4699879	3999720012_R05C01	Train Set	PAAD	primary	-	pass	pass	PAAD	PAAD	0.883081	0.0152883	0.101631
GSM4699882	3999720043_R02C02	Train Set	PAAD	primary	-	pass	pass	PAAD	PAAD	0.951601	0.0213274	0.0270721
GSM4699890	3999720012_R02C02	Train Set	PAAD	primary	-	pass	pass	PAAD	PAAD	0.936182	0.0143813	0.0494366
GSM4699897	3999720012_R03C02	Train Set	PAAD	primary	-	pass	pass	PAAD	PAAD	0.961884	0.0115259	0.0265899
GSM4699902	3999720012_R06C02	Train Set	PAAD	primary	-	pass	pass	PAAD	PAAD	0.94446	0.0107595	0.0447804
GSM4699914	3999720044_R03C01	Train Set	PAAD	primary	-	pass	pass	PAAD	PAAD	0.90129	0.0131273	0.0855822
GSM4699921	3999720012_R05C02	Train Set	PAAD	primary	-	pass	pass	PAAD	PAAD	0.962679	0.0108482	0.0264728
GSM4699925	3999720044_R04C01	Train Set	PAAD	primary	-	pass	pass	PAAD	PAAD	0.936232	0.0265804	0.0371877
GSM4699931	3999720001_R02C01	Train Set	PAAD	primary	-	pass	pass	PAAD	PAAD	0.959865	0.0128931	0.0272422
GSM4699933	3999720001_R03C01	Train Set	PAAD	primary	-	pass	pass	PAAD	PAAD	0.934601	0.0136105	0.0517883
GSM4699934	3999720001_R04C01	Train Set	PAAD	primary	-	pass	pass	PAAD	No Match	0.65242	0.100319	0.247261
GSM4699935	3999720001_R05C01	Train Set	PAAD	primary	-	pass	pass	PAAD	PAAD	0.947245	0.0107759	0.0419791
GSM4699936	3999720001_R06C01	Train Set	PAAD	primary	-	pass	pass	PAAD	PAAD	0.962928	0.0109551	0.0261171
GSM4699938	3999720001_R04C02	Train Set	PAAD	primary	-	pass	pass	PAAD	PAAD	0.900934	0.0172166	0.0818495
GSM4699939	3999720001_R05C02	Train Set	PAAD	primary	-	pass	pass	PAAD	PAAD	0.960958	0.0105481	0.0284939
GSM1194464	6285617093_R05C02	Train Set	PAAD	primary	-	pass	reject	PAAD	No Match	0.778057	0.150087	0.0718567
GSM1194465	6285617093_R06C02	Train Set	PAAD	primary	-	pass	pass	PAAD	PAAD	0.95425	0.0206152	0.0251351
GSM1194407	6285609013_R01C01	Train Set	PAAD	primary	-	pass	pass	PAAD	PAAD	0.928453	0.0398384	0.0317083
GSM1194461	6285617093_R04C01	Train Set	PAAD	primary	-	pass	pass	PAAD	PAAD	0.962328	0.0134278	0.0242441
GSM1194457	6285617093_R01C02	Train Set	PAAD	primary	-	pass	pass	PAAD	PAAD	0.889186	0.0729914	0.0378229
GSM1194459	6285617093_R03C01	Train Set	PAAD	primary	-	pass	pass	PAAD	PAAD	0.925477	0.0426463	0.0318763
GSM1194408	6285609013_R01C02	Train Set	PAAD	primary	-	pass	pass	PAAD	PAAD	0.943288	0.0257816	0.0309304
GSM1194415	6285609013_R05C02	Train Set	PAAD	primary	-	pass	pass	PAAD	PAAD	0.962406	0.0124453	0.0251491
GSM1194410	6285609013_R02C02	Train Set	PAAD	primary	-	pass	pass	PAAD	PAAD	0.966066	0.0116209	0.0223126
GSM1194411	6285609013_R03C01	Train Set	PAAD	primary	-	pass	pass	PAAD	PAAD	0.959231	0.0180159	0.0227529
GSM1194412	6285609013_R03C02	Train Set	PAAD	primary	-	pass	pass	PAAD	PAAD	0.955353	0.0227165	0.0219303
GSM1194413	6285609013_R04C02	Train Set	PAAD	primary	-	pass	pass	PAAD	PAAD	0.954694	0.0191513	0.0261549
GSM1194414	6285609013_R05C01	Train Set	PAAD	primary	-	pass	pass	PAAD	PAAD	0.958474	0.0172942	0.0242315
GSM1194416	6285609013_R06C02	Train Set	PAAD	primary	-	pass	pass	PAAD	PAAD	0.960396	0.0162789	0.0233256
GSM1194419	6285617065_R02C01	Train Set	PAAD	primary	-	pass	pass	PAAD	PAAD	0.945345	0.0118347	0.0428201
GSM1194420	6285617065_R02C02	Train Set	PAAD	primary	-	pass	pass	PAAD	PAAD	0.951036	0.0191692	0.029795
GSM1194456	6285617093_R01C01	Train Set	PAAD	primary	-	pass	pass	PAAD	PAAD	0.957544	0.017513	0.0249431
GSM1194458	6285617093_R02C01	Train Set	PAAD	primary	-	pass	pass	PAAD	PAAD	0.961311	0.0153724	0.0233169
GSM1194463	6285617093_R05C01	Train Set	PAAD	primary	-	pass	pass	PAAD	PAAD	0.954646	0.0172117	0.028142
GSM1194423	6285617065_R05C01	Train Set	PAAD	primary	-	pass	pass	PAAD	PAAD	0.967489	0.00940111	0.0231096
GSM1194439	6285617075_R03C02	Train Set	PAAD	primary	-	pass	pass	PAAD	PAAD	0.954084	0.0116762	0.0342397
GSM1194421	6285617065_R03C02	Train Set	PAAD	primary	-	pass	pass	PAAD	PAAD	0.960125	0.0145154	0.0253596
GSM1194437	6285617075_R02C02	Train Set	PAAD	primary	-	pass	pass	PAAD	PAAD	0.934326	0.0121243	0.0535494
GSM1194424	6285617065_R06C01	Train Set	PAAD	primary	-	pass	pass	PAAD	PAAD	0.96034	0.0115747	0.0280854
GSM1194425	6285617065_R06C02	Train Set	PAAD	primary	-	pass	pass	PAAD	PAAD	0.954405	0.011541	0.0340545
GSM1194429	6285617073_R03C01	Train Set	PAAD	primary	-	pass	pass	PAAD	PAAD	0.955663	0.0198663	0.0244707
GSM1194430	6285617073_R03C02	Train Set	PAAD	primary	-	pass	pass	PAAD	PAAD	0.837659	0.0619155	0.100426
GSM1194436	6285617075_R02C01	Train Set	PAAD	primary	-	pass	pass	PAAD	PAAD	0.93523	0.0347343	0.0300359
GSM1194438	6285617075_R03C01	Train Set	PAAD	primary	-	pass	pass	PAAD	PAAD	0.957525	0.0161912	0.0262841
GSM1194443	6285617075_R05C02	Train Set	PAAD	primary	-	pass	pass	PAAD	PAAD	0.962161	0.00880325	0.0290354
GSM1194481	8942334138_R04C01	Train Set	PAAD	primary	-	pass	pass	PAAD	PAAD	0.943376	0.0250692	0.0315546
GSM1194483	8942334138_R05C02	Train Set	PAAD	primary	-	pass	pass	PAAD	PAAD	0.957148	0.0143384	0.0285141
GSM1194484	8942334138_R06C01	Train Set	PAAD	primary	-	pass	pass	PAAD	PAAD	0.961636	0.0156474	0.0227169
GSM1194418	6285617065_R01C02	Train Set	PAAD	primary	-	pass	pass	PAAD	PAAD	0.965179	0.0100448	0.0247766
GSM1194435	6285617075_R01C02	Train Set	PAAD	primary	-	pass	pass	PAAD	PAAD	0.957724	0.019356	0.0229204
GSM1194441	6285617075_R04C02	Train Set	PAAD	primary	-	pass	pass	PAAD	PAAD	0.95469	0.0124634	0.0328466
GSM1194426	6285617073_R01C01	Train Set	PAAD	primary	-	pass	pass	PAAD	PAAD	0.961648	0.0119334	0.0264184
GSM1194428	6285617073_R02C02	Train Set	PAAD	primary	-	pass	pass	PAAD	PAAD	0.940326	0.0118398	0.0478343
GSM1194482	8942334138_R04C02	Train Set	PAAD	primary	-	pass	pass	PAAD	PAAD	0.960832	0.0152779	0.0238899
GSM1194479	8942334124_R05C02	Train Set	PAAD	primary	-	pass	pass	PAAD	PAAD	0.954995	0.0198257	0.0251792
GSM1194442	6285617075_R05C01	Train Set	PAAD	primary	-	pass	pass	PAAD	PAAD	0.961665	0.0104976	0.0278373
GSM1194427	6285617073_R01C02	Train Set	PAAD	primary	-	pass	pass	PAAD	PAAD	0.965586	0.00884652	0.0255679
GSM1194445	6285617075_R06C02	Train Set	PAAD	primary	-	pass	pass	PAAD	PAAD	0.947852	0.0132245	0.0389233
GSM1194434	6285617075_R01C01	Train Set	PAAD	primary	-	pass	pass	PAAD	PAAD	0.949374	0.0117141	0.0389115
GSM1194444	6285617075_R06C01	Train Set	PAAD	primary	-	pass	pass	PAAD	PAAD	0.950987	0.0152306	0.0337828
GSM1194480	8942334138_R02C01	Train Set	PAAD	primary	-	pass	pass	PAAD	PAAD	0.930715	0.0318687	0.0374164
GSM1194354	6042324127_R01C01	Train Set	PAAD	primary	-	pass	pass	PAAD	No Match	0.731592	0.055838	0.21257
GSM1194355	6042324127_R02C01	Train Set	PAAD	primary	-	pass	pass	PAAD	PAAD	0.964213	0.0131271	0.0226596
GSM1194433	6285617073_R06C01	Train Set	PAAD	primary	-	pass	pass	PAAD	PAAD	0.958471	0.011928	0.0296009
GSM1194514	8959312001_R06C01	Train Set	PAAD	primary	-	pass	pass	PAAD	PAAD	0.926268	0.0278262	0.0459061
TCGA-4G-AAZO-01A	3999997083_R05C01	Train Set	iCCA	primary	-	pass	pass	iCCA	iCCA	0.00783745	0.916957	0.0752051
TCGA-3X-AAV9-01A	9996247050_R02C01	Train Set	iCCA	primary	-	pass	pass	iCCA	iCCA	0.0766103	0.81402	0.109369
TCGA-W5-AA38-01A	9996247047_R02C02	Train Set	iCCA	primary	-	pass	pass	iCCA	iCCA	0.00899071	0.915829	0.0751802
TCGA-W5-AA2Q-01A	9996247047_R06C01	Train Set	iCCA	primary	-	pass	pass	iCCA	iCCA	0.00992226	0.921083	0.0689946
TCGA-W5-AA2Z-01A	9996247061_R01C01	Train Set	iCCA	primary	-	pass	pass	iCCA	iCCA	0.00803017	0.917293	0.0746772
TCGA-ZD-A8I3-01A	9996247047_R03C01	Train Set	iCCA	primary	-	pass	pass	iCCA	iCCA	0.00934034	0.914808	0.0758517
TCGA-W5-AA2X-01A	3999997083_R03C02	Train Set	iCCA	primary	-	pass	pass	iCCA	iCCA	0.0167143	0.872121	0.111165
TCGA-W5-AA31-01A	9996247050_R03C01	Train Set	iCCA	primary	-	pass	pass	iCCA	iCCA	0.00914184	0.899131	0.0917275
TCGA-WD-A7RX-01A	9996247050_R05C01	Train Set	iCCA	primary	-	pass	pass	iCCA	iCCA	0.0112226	0.916001	0.0727767
TCGA-ZU-A8S4-01A	3999997079_R06C02	Train Set	iCCA	primary	-	pass	pass	iCCA	iCCA	0.0387265	0.80819	0.153084
TCGA-W5-AA34-01A	9996247050_R04C02	Train Set	iCCA	primary	-	pass	pass	iCCA	iCCA	0.00767149	0.903081	0.0892479
TCGA-ZH-A8Y2-01A	9996247061_R03C02	Train Set	iCCA	primary	-	pass	pass	iCCA	iCCA	0.00771724	0.905855	0.0864281
TCGA-W5-AA2H-01A	9996247061_R01C02	Train Set	iCCA	primary	-	pass	pass	iCCA	No Match	0.121931	0.478696	0.399373
TCGA-ZH-A8Y8-01A	9996247047_R01C01	Train Set	iCCA	primary	-	pass	pass	iCCA	iCCA	0.0149734	0.878801	0.106226
TCGA-W5-AA30-01A	9996247047_R03C02	Train Set	iCCA	primary	-	pass	pass	iCCA	iCCA	0.012635	0.915578	0.0717867
TCGA-3X-AAVE-01A	9996247050_R04C01	Train Set	iCCA	primary	-	pass	pass	iCCA	iCCA	0.00815164	0.910207	0.0816415
TCGA-W5-AA2G-01A	9996247050_R01C01	Train Set	iCCA	primary	-	pass	pass	iCCA	iCCA	0.00886597	0.912738	0.0783959
TCGA-W5-AA2U-01A	3999997079_R04C02	Train Set	iCCA	primary	-	pass	pass	iCCA	iCCA	0.0101121	0.919089	0.0707993
TCGA-W5-AA33-01A	9996247047_R02C01	Train Set	iCCA	primary	-	pass	pass	iCCA	iCCA	0.015377	0.903093	0.0815304
TCGA-ZH-A8Y5-01A	3999997083_R04C01	Train Set	iCCA	primary	-	pass	pass	iCCA	iCCA	0.00987625	0.920606	0.0695175
TCGA-W5-AA2T-01A	3999997083_R02C01	Train Set	iCCA	primary	-	pass	pass	iCCA	iCCA	0.00958669	0.920269	0.0701443
TCGA-YR-A95A-01A	3999997083_R04C02	Train Set	iCCA	primary	-	pass	pass	iCCA	iCCA	0.00973811	0.915531	0.074731
TCGA-ZH-A8Y1-01A	9996247050_R05C02	Train Set	iCCA	primary	-	pass	pass	iCCA	iCCA	0.0108766	0.918787	0.0703361
GSM2389667	7927554089_R01C01	Train Set	iCCA	primary	-	pass	pass	iCCA	iCCA	0.00872268	0.911159	0.0801179
GSM2389668	7927554089_R02C01	Train Set	iCCA	primary	-	pass	pass	iCCA	iCCA	0.00861703	0.917057	0.0743257
GSM2389670	7927554089_R03C02	Train Set	iCCA	primary	-	pass	pass	iCCA	iCCA	0.00829998	0.91283	0.0788697
GSM2389671	7927554089_R04C01	Train Set	iCCA	primary	-	pass	pass	iCCA	iCCA	0.00883817	0.915995	0.075167
GSM2389673	7927554089_R05C01	Train Set	iCCA	primary	-	pass	pass	iCCA	iCCA	0.00942131	0.912291	0.0782878
GSM2389675	7927554089_R06C01	Train Set	iCCA	primary	-	pass	pass	iCCA	iCCA	0.00804373	0.915801	0.0761554
GSM2389678	7927554131_R03C02	Train Set	iCCA	primary	-	pass	pass	iCCA	iCCA	0.00709104	0.886737	0.106172
GSM2389679	7927554131_R04C02	Train Set	iCCA	primary	-	pass	pass	iCCA	iCCA	0.0148111	0.906234	0.0789554
GSM2389680	7927554131_R05C01	Train Set	iCCA	primary	-	pass	pass	iCCA	iCCA	0.00841838	0.908841	0.0827402
GSM2389681	7927554131_R06C01	Train Set	iCCA	primary	-	pass	pass	iCCA	iCCA	0.00994808	0.911289	0.0787628
GSM2389682	8667045091_R01C01	Train Set	iCCA	primary	-	pass	pass	iCCA	iCCA	0.00991139	0.910766	0.0793224
GSM2389683	8667045091_R01C02	Train Set	iCCA	primary	-	pass	pass	iCCA	iCCA	0.0094813	0.914471	0.0760476
GSM2389685	8667045091_R02C02	Train Set	iCCA	primary	-	pass	pass	iCCA	iCCA	0.0365825	0.885877	0.0775402
GSM2389686	8667045091_R03C01	Train Set	iCCA	primary	-	pass	pass	iCCA	iCCA	0.0134674	0.88271	0.103822
GSM2389687	8667045091_R03C02	Train Set	iCCA	primary	-	pass	pass	iCCA	iCCA	0.0590978	0.855164	0.0857382
GSM2389688	8667045091_R04C01	Train Set	iCCA	primary	-	pass	pass	iCCA	iCCA	0.00959155	0.919123	0.0712853
GSM2389689	8667045091_R04C02	Train Set	iCCA	primary	-	pass	pass	iCCA	iCCA	0.0364006	0.889332	0.0742676
GSM2389690	8667045091_R05C01	Train Set	iCCA	primary	-	pass	pass	iCCA	iCCA	0.010795	0.903976	0.0852286
GSM2389692	8667045091_R06C01	Train Set	iCCA	primary	-	pass	pass	iCCA	iCCA	0.00743533	0.912351	0.0802136
GSM2389693	8667045091_R06C02	Train Set	iCCA	primary	-	pass	pass	iCCA	iCCA	0.0221863	0.901328	0.0764861
GSM2389694	8691803053_R01C01	Train Set	iCCA	primary	-	pass	pass	iCCA	iCCA	0.0182906	0.898402	0.0833074
GSM2389695	8691803053_R02C01	Train Set	iCCA	primary	-	pass	pass	iCCA	iCCA	0.012412	0.91611	0.0714782
GSM2389696	8691803053_R03C01	Train Set	iCCA	primary	-	pass	pass	iCCA	iCCA	0.0316561	0.896988	0.0713558
GSM2389697	8691803053_R04C01	Train Set	iCCA	primary	-	pass	pass	iCCA	iCCA	0.0155242	0.903318	0.0811575
GSM2389698	10005839066_R01C02	Train Set	iCCA	primary	-	pass	pass	iCCA	iCCA	0.0195255	0.893265	0.0872091
GSM2389702	10005839066_R03C02	Train Set	iCCA	primary	-	pass	pass	iCCA	iCCA	0.0272931	0.897236	0.0754705
GSM2389705	10005839066_R05C01	Train Set	iCCA	primary	-	pass	pass	iCCA	iCCA	0.0186609	0.904666	0.0766728
GSM2389707	10005839066_R06C01	Train Set	iCCA	primary	-	pass	pass	iCCA	iCCA	0.0103251	0.911355	0.0783195
GSM2389709	10005839075_R01C01	Train Set	iCCA	primary	-	pass	pass	iCCA	iCCA	0.00829273	0.910444	0.0812634
GSM2389712	10005839075_R02C02	Train Set	iCCA	primary	-	pass	pass	iCCA	iCCA	0.00899098	0.915741	0.0752679
GSM2389715	10005839075_R04C01	Train Set	iCCA	primary	-	pass	pass	iCCA	iCCA	0.0204191	0.898666	0.0809154
GSM2389716	10005839075_R04C02	Train Set	iCCA	primary	-	pass	pass	iCCA	iCCA	0.0101675	0.907185	0.082647
GSM2389717	10005839075_R05C01	Train Set	iCCA	primary	-	pass	pass	iCCA	iCCA	0.0105312	0.909462	0.0800071
GSM2389719	10005839063_R01C01	Train Set	iCCA	primary	-	pass	pass	iCCA	iCCA	0.0259912	0.901646	0.0723625
GSM2389720	10005839063_R01C02	Train Set	iCCA	primary	-	pass	pass	iCCA	iCCA	0.0431731	0.879068	0.077759
GSM2389722	10005839063_R02C02	Train Set	iCCA	primary	-	pass	pass	iCCA	iCCA	0.0299794	0.890479	0.0795413
GSM2389725	10005839063_R04C01	Train Set	iCCA	primary	-	pass	pass	iCCA	iCCA	0.0358959	0.885959	0.0781457
GSM2389726	10005839063_R04C02	Train Set	iCCA	primary	-	pass	pass	iCCA	iCCA	0.0449663	0.815692	0.139341
GSM2389728	10005839063_R05C02	Train Set	iCCA	primary	-	pass	pass	iCCA	iCCA	0.0155332	0.909965	0.0745017
GSM2389729	10005839063_R06C01	Train Set	iCCA	primary	-	pass	pass	iCCA	iCCA	0.0519251	0.87089	0.0771849
GSM2389733	10005839100_R02C01	Train Set	iCCA	primary	-	pass	pass	iCCA	iCCA	0.0124515	0.913636	0.0739121
GSM2389740	10005839100_R06C01	Train Set	iCCA	primary	-	pass	pass	iCCA	iCCA	0.00965734	0.897224	0.0931187
GSM2389741	3999215214_R01C01	Train Set	iCCA	primary	-	pass	pass	iCCA	iCCA	0.0256966	0.856289	0.118014
GSM2389744	3999215214_R04C01	Train Set	iCCA	primary	-	pass	pass	iCCA	iCCA	0.0300735	0.898088	0.0718386
GSM2389746	3999215214_R06C01	Train Set	iCCA	primary	-	pass	pass	iCCA	iCCA	0.0208875	0.906249	0.0728632
GSM2389750	3999215214_R04C02	Train Set	iCCA	primary	-	pass	pass	iCCA	iCCA	0.0265909	0.822987	0.150422
GSM2389752	3999215214_R06C02	Train Set	iCCA	primary	-	pass	pass	iCCA	iCCA	0.0529275	0.868989	0.0780839
GSM2389753	3999215221_R01C01	Train Set	iCCA	primary	-	pass	pass	iCCA	iCCA	0.0280618	0.898043	0.0738952
GSM2389756	3999215221_R04C01	Train Set	iCCA	primary	-	pass	pass	iCCA	iCCA	0.0449519	0.870962	0.0840858
GSM2389757	3999215221_R05C01	Train Set	iCCA	primary	-	pass	pass	iCCA	iCCA	0.01373	0.891686	0.0945839
GSM2389759	3999215221_R01C02	Train Set	iCCA	primary	-	pass	pass	iCCA	iCCA	0.0236004	0.899863	0.0765366
GSM2389760	3999215221_R02C02	Train Set	iCCA	primary	-	pass	pass	iCCA	No Match	0.0539019	0.79908	0.147019
GSM2389761	3999215221_R03C02	Train Set	iCCA	primary	-	pass	pass	iCCA	iCCA	0.0179343	0.905625	0.0764401
GSM2389763	3999215221_R05C02	Train Set	iCCA	primary	-	pass	pass	iCCA	iCCA	0.0123366	0.914822	0.072841
GSM2389764	3999215221_R06C02	Train Set	iCCA	primary	-	pass	pass	iCCA	iCCA	0.00763387	0.899307	0.0930594
GSM2389768	3999215223_R04C01	Train Set	iCCA	primary	-	pass	pass	iCCA	iCCA	0.0144211	0.90973	0.0758489
GSM2389769	3999215223_R05C01	Train Set	iCCA	primary	-	pass	pass	iCCA	iCCA	0.0588583	0.855007	0.0861346
GSM2389770	3999215223_R06C01	Train Set	iCCA	primary	-	pass	pass	iCCA	iCCA	0.009943	0.889914	0.100143
GSM2389773	3999215223_R03C02	Train Set	iCCA	primary	-	pass	pass	iCCA	iCCA	0.0131415	0.907764	0.0790945
GSM2389774	3999215223_R04C02	Train Set	iCCA	primary	-	pass	pass	iCCA	iCCA	0.0508845	0.872638	0.0764774
GSM2389775	3999215223_R05C02	Train Set	iCCA	primary	-	pass	pass	iCCA	PAAD	0.960496	0.0101278	0.0293763
GSM2389776	3999215223_R06C02	Train Set	iCCA	primary	-	pass	pass	iCCA	iCCA	0.0690892	0.834255	0.0966557
GSM2389777	3999215224_R01C01	Train Set	iCCA	primary	-	pass	pass	iCCA	iCCA	0.0100729	0.911863	0.0780641
GSM2389778	3999215224_R02C01	Train Set	iCCA	primary	-	pass	pass	iCCA	iCCA	0.00982347	0.914883	0.0752933
GSM2389779	3999215224_R03C01	Train Set	iCCA	primary	-	pass	pass	iCCA	iCCA	0.00847568	0.912501	0.0790231
GSM2389780	3999215224_R06C01	Train Set	iCCA	primary	-	pass	pass	iCCA	iCCA	0.00909957	0.916689	0.074212
GSM2389781	3999215224_R03C02	Train Set	iCCA	primary	-	pass	pass	iCCA	iCCA	0.00896452	0.918448	0.0725871
GSM2389782	3999215224_R04C02	Train Set	iCCA	primary	-	pass	pass	iCCA	iCCA	0.00860307	0.90759	0.0838065
GSM2389784	3999215224_R06C02	Train Set	iCCA	primary	-	pass	pass	iCCA	iCCA	0.0078331	0.912792	0.0793747
GSM2389785	3999215225_R01C01	Train Set	iCCA	primary	-	pass	pass	iCCA	iCCA	0.00991132	0.915635	0.0744532
GSM2389786	3999215225_R02C01	Train Set	iCCA	primary	-	pass	pass	iCCA	iCCA	0.0116159	0.910257	0.0781274
GSM2389787	3999215225_R03C01	Train Set	iCCA	primary	-	pass	pass	iCCA	iCCA	0.00831297	0.915873	0.0758138
GSM2389788	3999215225_R04C01	Train Set	iCCA	primary	-	pass	pass	iCCA	iCCA	0.00960819	0.913312	0.0770798
GSM2389789	3999215225_R05C01	Train Set	iCCA	primary	-	pass	pass	iCCA	iCCA	0.01938	0.908107	0.0725127
GSM2389790	3999215225_R06C01	Train Set	iCCA	primary	-	pass	pass	iCCA	iCCA	0.00998191	0.92037	0.0696483
GSM2389791	3999215225_R01C02	Train Set	iCCA	primary	-	pass	pass	iCCA	iCCA	0.00982615	0.91815	0.0720244
GSM2389792	3999215225_R02C02	Train Set	iCCA	primary	-	pass	pass	iCCA	iCCA	0.00831524	0.904992	0.0866931
GSM2389793	3999215225_R03C02	Train Set	iCCA	primary	-	pass	pass	iCCA	iCCA	0.00999469	0.919314	0.0706917
GSM2389794	3999215225_R04C02	Train Set	iCCA	primary	-	pass	pass	iCCA	iCCA	0.0113865	0.917384	0.0712296
GSM2389795	3999215225_R05C02	Train Set	iCCA	primary	-	pass	pass	iCCA	iCCA	0.0139474	0.848036	0.138016
GSM2389796	3999215225_R06C02	Train Set	iCCA	primary	-	pass	pass	iCCA	iCCA	0.00996385	0.919144	0.0708924
GSM2389797	200501400106_R01C02	Train Set	iCCA	primary	-	pass	pass	iCCA	iCCA	0.0434237	0.851391	0.105185
GSM2389798	200501400106_R02C02	Train Set	iCCA	primary	-	pass	pass	iCCA	iCCA	0.037371	0.859242	0.103387
GSM2389800	200501400106_R03C02	Train Set	iCCA	primary	-	pass	pass	iCCA	iCCA	0.0244601	0.896582	0.0789577
GSM2389802	200501400106_R04C02	Train Set	iCCA	primary	-	pass	pass	iCCA	iCCA	0.0216923	0.895101	0.0832066
GSM6053388	9376538158_R03C01	Train Set	iCCA	primary	-	pass	pass	iCCA	iCCA	0.0604717	0.836365	0.103163
GSM6053389	9376538158_R04C01	Train Set	iCCA	primary	-	pass	pass	iCCA	iCCA	0.013464	0.917754	0.0687819
GSM6053392	9420867126_R05C02	Train Set	iCCA	primary	-	pass	pass	iCCA	iCCA	0.0118953	0.91172	0.0763847
GSM6053393	9420867126_R06C02	Train Set	iCCA	primary	-	pass	pass	iCCA	iCCA	0.0571302	0.845905	0.0969643
GSM6053397	9611518004_R04C02	Train Set	iCCA	primary	-	pass	pass	iCCA	iCCA	0.00862181	0.89926	0.0921178
GSM6053399	9611518004_R01C02	Train Set	iCCA	primary	-	pass	pass	iCCA	iCCA	0.0101745	0.917957	0.0718689
GSM6053402	9611518069_R06C01	Train Set	iCCA	primary	-	pass	pass	iCCA	iCCA	0.0278764	0.861448	0.110675
GSM6053403	9611518038_R03C01	Train Set	iCCA	primary	-	pass	pass	iCCA	iCCA	0.00796616	0.910354	0.0816796
GSM6053404	9611518038_R02C01	Train Set	iCCA	primary	-	pass	pass	iCCA	iCCA	0.0127767	0.919264	0.0679594
GSM6053406	9741779062_R01C01	Train Set	iCCA	primary	-	pass	pass	iCCA	iCCA	0.0129783	0.911722	0.0752999
GSM6053407	9611518038_R05C01	Train Set	iCCA	primary	-	pass	pass	iCCA	iCCA	0.00910407	0.9118	0.0790962
GSM6053408	9611519037_R03C01	Train Set	iCCA	primary	-	pass	pass	iCCA	iCCA	0.0658917	0.826543	0.107566
GSM6053409	9611518038_R01C02	Train Set	iCCA	primary	-	pass	pass	iCCA	iCCA	0.0070959	0.906143	0.0867616
GSM6053410	9611518069_R03C01	Train Set	iCCA	primary	-	pass	pass	iCCA	iCCA	0.0103341	0.918373	0.071293
GSM6053411	9611518069_R04C01	Train Set	iCCA	primary	-	pass	pass	iCCA	iCCA	0.00932892	0.917729	0.0729426
GSM6053412	9611518038_R04C02	Train Set	iCCA	primary	-	pass	pass	iCCA	iCCA	0.0074781	0.888436	0.104086
GSM6053413	9611518069_R01C01	Train Set	iCCA	primary	-	pass	pass	iCCA	iCCA	0.0101247	0.919015	0.0708603
GSM6053414	9611518069_R02C01	Train Set	iCCA	primary	-	pass	pass	iCCA	iCCA	0.00952437	0.913728	0.0767474
GSM6053416	9611518069_R05C01	Train Set	iCCA	primary	-	pass	pass	iCCA	iCCA	0.00935235	0.919235	0.0714127
GSM6053417	9741779062_R04C01	Train Set	iCCA	primary	-	pass	pass	iCCA	iCCA	0.0136657	0.915756	0.0705782
GSM6053418	9611519036_R06C02	Train Set	iCCA	primary	-	pass	pass	iCCA	iCCA	0.0113892	0.920803	0.0678081
GSM6053420	9611519036_R04C02	Train Set	iCCA	primary	-	pass	pass	iCCA	iCCA	0.011364	0.915088	0.0735479
GSM6053421	9611519037_R02C01	Train Set	iCCA	primary	-	pass	pass	iCCA	iCCA	0.0311009	0.808046	0.160853
GSM6053422	9611518038_R03C02	Train Set	iCCA	primary	-	pass	pass	iCCA	iCCA	0.0121157	0.920848	0.0670367
GSM6053423	9611519037_R01C01	Train Set	iCCA	primary	-	pass	pass	iCCA	iCCA	0.00956443	0.897269	0.0931668
GSM6053425	9611519037_R06C01	Train Set	iCCA	primary	-	pass	pass	iCCA	iCCA	0.00911618	0.917677	0.0732065
GSM6053426	9611519037_R05C01	Train Set	iCCA	primary	-	pass	pass	iCCA	No Match	0.16206	0.516872	0.321068
GSM6053428	9611519038_R01C02	Train Set	iCCA	primary	-	pass	pass	iCCA	iCCA	0.0137315	0.908682	0.0775862
GSM6053429	9611519038_R02C02	Train Set	iCCA	primary	-	pass	pass	iCCA	iCCA	0.00891523	0.895826	0.0952584
GSM6053430	9611519038_R06C01	Train Set	iCCA	primary	-	pass	pass	iCCA	iCCA	0.00850425	0.916463	0.0750323
GSM6053431	9611518038_R04C01	Train Set	iCCA	primary	-	pass	pass	iCCA	iCCA	0.0104715	0.92084	0.0686882
GSM6053432	9611519038_R04C01	Train Set	iCCA	primary	-	pass	pass	iCCA	iCCA	0.0331789	0.87937	0.0874516
GSM6053435	9611519038_R03C01	Train Set	iCCA	primary	-	pass	pass	iCCA	iCCA	0.0498195	0.855099	0.0950818
GSM6053436	9741779062_R04C02	Train Set	iCCA	primary	-	pass	pass	iCCA	iCCA	0.00923497	0.914651	0.0761137
GSM6053437	9611519036_R05C02	Train Set	iCCA	primary	-	pass	pass	iCCA	iCCA	0.013445	0.91857	0.0679848
GSM6053439	9741779118_R02C01	Train Set	iCCA	primary	-	pass	pass	iCCA	No Match	0.0217826	0.685843	0.292374
GSM4728493	201868590246_R01C01	Train Set	Normal Bile Tissue	primary	-	pass	pass	Normal Bile Tissue	Normal Bile Tissue	0.342183	0.12197	0.535847
GSM4728495	201868590218_R06C01	Train Set	Normal Bile Tissue	primary	-	pass	pass	Normal Bile Tissue	Normal Bile Tissue	0.359909	0.0853663	0.554725
GSM4728497	201869690107_R01C01	Train Set	Normal Bile Tissue	primary	-	pass	pass	Normal Bile Tissue	Normal Bile Tissue	0.0673686	0.236467	0.696165
GSM4728499	201869690077_R05C01	Train Set	Normal Bile Tissue	primary	-	pass	pass	Normal Bile Tissue	Normal Bile Tissue	0.333484	0.0889201	0.577596
GSM4728503	201869690138_R02C01	Train Set	Normal Bile Tissue	primary	-	pass	pass	Normal Bile Tissue	Normal Bile Tissue	0.235306	0.111683	0.653012
GSM4728504	201125190006_R07C01	Train Set	Normal Bile Tissue	primary	-	pass	pass	Normal Bile Tissue	Normal Bile Tissue	0.185191	0.165055	0.649754
GSM4728508	201869690102_R02C01	Train Set	Normal Bile Tissue	primary	-	pass	pass	Normal Bile Tissue	Normal Bile Tissue	0.115702	0.258978	0.625321
GSM4728510	201125190109_R07C01	Train Set	Normal Bile Tissue	primary	-	pass	pass	Normal Bile Tissue	Normal Bile Tissue	0.153322	0.1568	0.689878
GSM4728514	201869690136_R03C01	Train Set	Normal Bile Tissue	primary	-	pass	pass	Normal Bile Tissue	Normal Bile Tissue	0.154641	0.142989	0.702371
GSM4728516	201869680016_R01C01	Train Set	Normal Bile Tissue	primary	-	pass	pass	Normal Bile Tissue	Normal Bile Tissue	0.33175	0.087951	0.580299
GSM4728519	201125190006_R08C01	Train Set	Normal Bile Tissue	primary	-	pass	pass	Normal Bile Tissue	Normal Bile Tissue	0.31738	0.0954884	0.587132
GSM4728524	201869690069_R01C01	Train Set	Normal Bile Tissue	primary	-	pass	pass	Normal Bile Tissue	Normal Bile Tissue	0.0902534	0.215019	0.694727
GSM4728526	201869690102_R03C01	Train Set	Normal Bile Tissue	primary	-	pass	pass	Normal Bile Tissue	Normal Bile Tissue	0.240875	0.108137	0.650988
GSM4728531	201869690107_R04C01	Train Set	Normal Bile Tissue	primary	-	pass	pass	Normal Bile Tissue	No Match	0.449027	0.0653086	0.485664
GSM4728534	201869690041_R08C01	Train Set	Normal Bile Tissue	primary	-	pass	pass	Normal Bile Tissue	Normal Bile Tissue	0.113766	0.173024	0.713209
GSM4728538	201869690136_R08C01	Train Set	Normal Bile Tissue	primary	-	pass	pass	Normal Bile Tissue	Normal Bile Tissue	0.424866	0.0745241	0.50061
GSM4728541	201869690069_R08C01	Train Set	Normal Bile Tissue	primary	-	pass	pass	Normal Bile Tissue	Normal Bile Tissue	0.302333	0.0933775	0.604289
GSM4728543	201869690041_R03C01	Train Set	Normal Bile Tissue	primary	-	pass	pass	Normal Bile Tissue	Normal Bile Tissue	0.0915545	0.325	0.583446
GSM4728550	201125190081_R07C01	Train Set	Normal Bile Tissue	primary	-	pass	pass	Normal Bile Tissue	Normal Bile Tissue	0.27731	0.0989667	0.623723
GSM4728553	201869690061_R01C01	Train Set	Normal Bile Tissue	primary	-	pass	pass	Normal Bile Tissue	No Match	0.459862	0.067595	0.472543
GSM4728557	201869690035_R02C01	Train Set	Normal Bile Tissue	primary	-	pass	pass	Normal Bile Tissue	Normal Bile Tissue	0.147068	0.165317	0.687615
GSM4728559	201125190081_R01C01	Train Set	Normal Bile Tissue	primary	-	pass	pass	Normal Bile Tissue	Normal Bile Tissue	0.132997	0.156281	0.710722
GSM4728561	201869690061_R07C01	Train Set	Normal Bile Tissue	primary	-	pass	pass	Normal Bile Tissue	Normal Bile Tissue	0.223594	0.136704	0.639702
GSM4728562	201868590246_R03C01	Train Set	Normal Bile Tissue	primary	-	pass	pass	Normal Bile Tissue	Normal Bile Tissue	0.0815257	0.218703	0.699771
GSM4728565	201869690077_R01C01	Train Set	Normal Bile Tissue	primary	-	pass	pass	Normal Bile Tissue	Normal Bile Tissue	0.325312	0.099404	0.575284
GSM4728567	201869690107_R02C01	Train Set	Normal Bile Tissue	primary	-	pass	pass	Normal Bile Tissue	Normal Bile Tissue	0.129883	0.163927	0.70619
GSM4728570	201869690102_R04C01	Train Set	Normal Bile Tissue	primary	-	pass	pass	Normal Bile Tissue	No Match	0.545953	0.0507339	0.403313
GSM4728574	201869690146_R03C01	Train Set	Normal Bile Tissue	primary	-	pass	pass	Normal Bile Tissue	Normal Bile Tissue	0.165958	0.136472	0.69757
GSM4728576	201869690077_R04C01	Train Set	Normal Bile Tissue	primary	-	pass	pass	Normal Bile Tissue	Normal Bile Tissue	0.0805302	0.229181	0.690288
GSM4728578	201125400048_R06C01	Train Set	Normal Bile Tissue	primary	-	pass	pass	Normal Bile Tissue	Normal Bile Tissue	0.141942	0.167953	0.690105
GSM4728580	201125190080_R04C01	Train Set	Normal Bile Tissue	primary	-	pass	pass	Normal Bile Tissue	Normal Bile Tissue	0.144082	0.156987	0.698931
GSM4728583	201125190080_R08C01	Train Set	Normal Bile Tissue	primary	-	pass	pass	Normal Bile Tissue	Normal Bile Tissue	0.184442	0.134983	0.680575
GSM4728585	201869690035_R06C01	Train Set	Normal Bile Tissue	primary	-	pass	pass	Normal Bile Tissue	Normal Bile Tissue	0.334275	0.0942924	0.571432
GSM4728588	201869690041_R01C01	Train Set	Normal Bile Tissue	primary	-	pass	pass	Normal Bile Tissue	Normal Bile Tissue	0.113164	0.176432	0.710404
GSM4728592	201125400048_R01C01	Train Set	Normal Bile Tissue	primary	-	pass	pass	Normal Bile Tissue	Normal Bile Tissue	0.370433	0.0855014	0.544066
GSM4728595	201125190080_R03C01	Train Set	Normal Bile Tissue	primary	-	pass	pass	Normal Bile Tissue	Normal Bile Tissue	0.26988	0.109806	0.620314
GSM4728598	201869690041_R06C01	Train Set	Normal Bile Tissue	primary	-	pass	pass	Normal Bile Tissue	Normal Bile Tissue	0.396712	0.0888046	0.514484
GSM4728600	201125190109_R08C01	Train Set	Normal Bile Tissue	primary	-	pass	pass	Normal Bile Tissue	Normal Bile Tissue	0.2826	0.0972676	0.620132
GSM4728602	201869690107_R05C01	Train Set	Normal Bile Tissue	primary	-	pass	pass	Normal Bile Tissue	No Match	0.582033	0.0754301	0.342536
GSM4728606	201869690146_R07C01	Train Set	Normal Bile Tissue	primary	-	pass	pass	Normal Bile Tissue	Normal Bile Tissue	0.426695	0.0714551	0.50185
GSM4728608	201869690061_R02C01	Train Set	Normal Bile Tissue	primary	-	pass	pass	Normal Bile Tissue	Normal Bile Tissue	0.292705	0.100972	0.606323
GSM4728611	201125190006_R05C01	Train Set	Normal Bile Tissue	primary	-	pass	pass	Normal Bile Tissue	Normal Bile Tissue	0.295135	0.0953711	0.609494
GSM4728614	201869690146_R06C01	Train Set	Normal Bile Tissue	primary	-	pass	pass	Normal Bile Tissue	PAAD	0.84095	0.016508	0.142542
GSM4728615	201869690077_R08C01	Train Set	Normal Bile Tissue	primary	-	pass	pass	Normal Bile Tissue	No Match	0.60912	0.0419517	0.348929
GSM4728618	201869690061_R06C01	Train Set	Normal Bile Tissue	primary	-	pass	pass	Normal Bile Tissue	No Match	0.417561	0.0854299	0.497009
GSM4728620	201869690136_R05C01	Train Set	Normal Bile Tissue	primary	-	pass	pass	Normal Bile Tissue	Normal Bile Tissue	0.416443	0.0709163	0.512641
GSM4728622	201868590218_R05C01	Train Set	Normal Bile Tissue	primary	-	pass	pass	Normal Bile Tissue	PAAD	0.866303	0.0152618	0.118435
GSM4728624	201869690035_R05C01	Train Set	Normal Bile Tissue	primary	-	pass	pass	Normal Bile Tissue	PAAD	0.874645	0.0275887	0.0977666
GSM4728626	201869690077_R02C01	Train Set	Normal Bile Tissue	primary	-	pass	pass	Normal Bile Tissue	Normal Bile Tissue	0.356719	0.0879766	0.555304
GSM4728627	201869690063_R02C01	Train Set	Normal Bile Tissue	primary	-	pass	pass	Normal Bile Tissue	No Match	0.491353	0.0622043	0.446442
TCGA-BH-A0H7-01A-13D-A10P-05	6005486021_R05C01	Train Set	BRCA	primary	-	reject	reject	No Match	No Match	0.0702899	0.790627	0.139083
TCGA-BH-A0B9-01A-11D-A10P-05	6005486021_R06C01	Train Set	BRCA	primary	-	reject	reject	No Match	No Match	0.0563365	0.844765	0.0988988
TCGA-AO-A0JL-01A-11D-A10P-05	6005486014_R02C01	Train Set	BRCA	primary	-	reject	reject	No Match	No Match	0.0131919	0.905927	0.080881
TCGA-BH-A0BJ-01A-11D-A10P-05	6005486014_R05C01	Train Set	BRCA	primary	-	reject	reject	No Match	No Match	0.0497976	0.839013	0.111189
TCGA-AO-A0JI-01A-21D-A10P-05	6005486014_R05C02	Train Set	BRCA	primary	-	reject	reject	No Match	No Match	0.213876	0.176759	0.609364
TCGA-B6-A0RG-01A-11D-A10P-05	6005486019_R05C01	Train Set	BRCA	primary	-	reject	reject	No Match	No Match	0.123603	0.642782	0.233615
TCGA-BH-A0HF-01A-11D-A10P-05	6005486019_R01C02	Train Set	BRCA	primary	-	reject	reject	No Match	No Match	0.0143595	0.82069	0.164951
TCGA-BH-A0H6-01A-21D-A10P-05	6005486019_R02C02	Train Set	BRCA	primary	-	reject	reject	No Match	No Match	0.0237875	0.878956	0.0972569
TCGA-BH-A0E2-01A-11D-A10P-05	6005486023_R01C01	Train Set	BRCA	primary	-	reject	reject	No Match	No Match	0.0524369	0.732946	0.214618
TCGA-AO-A0JD-01A-11D-A10P-05	6005486023_R03C02	Train Set	BRCA	primary	-	reject	reject	No Match	No Match	0.053843	0.834462	0.111695
TCGA-A8-A0A6-01A-12D-A10P-05	6005486023_R01C02	Train Set	BRCA	primary	-	reject	reject	No Match	No Match	0.0363438	0.884058	0.0795981
TCGA-BH-A0BC-01A-22D-A10P-05	6004791006_R04C01	Train Set	BRCA	primary	-	reject	reject	No Match	No Match	0.16727	0.72797	0.104759
TCGA-BH-A0DQ-01A-11D-A10P-05	6004791004_R04C01	Train Set	BRCA	primary	-	reject	reject	No Match	No Match	0.0921222	0.74916	0.158717
TCGA-A1-A0SP-01A-11D-A10P-05	6004791004_R05C02	Train Set	BRCA	primary	-	reject	reject	No Match	No Match	0.0415613	0.874464	0.0839744
TCGA-A2-A0T5-01A-21D-A10P-05	6004791010_R01C01	Train Set	BRCA	primary	-	reject	reject	No Match	No Match	0.0140389	0.904538	0.0814228
TCGA-A2-A0SW-01A-11D-A10P-05	6004791010_R01C02	Train Set	BRCA	primary	-	reject	reject	No Match	No Match	0.0710614	0.413487	0.515452
TCGA-BH-A0DH-01A-11D-A10P-05	6004791010_R06C02	Train Set	BRCA	primary	-	reject	reject	No Match	No Match	0.103041	0.76889	0.12807
TCGA-AR-A0TR-01A-11D-A10P-05	6004791020_R04C01	Train Set	BRCA	primary	-	reject	reject	No Match	No Match	0.0138651	0.896511	0.0896241
TCGA-A2-A0SU-01A-11D-A10P-05	6004791020_R05C01	Train Set	BRCA	primary	-	reject	reject	No Match	No Match	0.229059	0.678164	0.0927774
TCGA-A1-A0SO-01A-22D-A10P-05	6004791020_R02C02	Train Set	BRCA	primary	-	reject	reject	No Match	No Match	0.023672	0.886308	0.0900202
TCGA-A2-A0T0-01A-22D-A10P-05	6004791020_R05C02	Train Set	BRCA	primary	-	reject	reject	No Match	No Match	0.0346546	0.852716	0.112629
TCGA-BH-A0HP-01A-12D-A10P-05	6004791006_R03C02	Train Set	BRCA	primary	-	reject	reject	No Match	No Match	0.0248448	0.839008	0.136147
TCGA-AR-A0U4-01A-11D-A10A-05	6005486029_R01C01	Train Set	BRCA	primary	-	reject	reject	No Match	No Match	0.0343695	0.855864	0.109766
TCGA-BH-A0W3-01A-11D-A10A-05	6005486029_R02C02	Train Set	BRCA	primary	-	reject	reject	No Match	No Match	0.0668942	0.700411	0.232695
TCGA-B6-A0WT-01A-11D-A10A-05	6005486029_R04C02	Train Set	BRCA	primary	-	reject	reject	No Match	No Match	0.0204665	0.856015	0.123519
TCGA-A2-A0YM-01A-11D-A10A-05	6005486005_R03C01	Train Set	BRCA	primary	-	reject	reject	No Match	No Match	0.0424142	0.856787	0.100798
TCGA-A2-A0YG-01A-21D-A10A-05	6005486005_R01C02	Train Set	BRCA	primary	-	reject	reject	No Match	No Match	0.0600288	0.615734	0.324237
TCGA-B6-A0WX-01A-11D-A10A-05	6005486018_R06C02	Train Set	BRCA	primary	-	reject	reject	No Match	No Match	0.0816311	0.824257	0.0941119
TCGA-AO-A128-01A-11D-A10N-05	6005486017_R06C01	Train Set	BRCA	primary	-	reject	reject	No Match	No Match	0.0258571	0.872986	0.101157
TCGA-AO-A03U-01B-21D-A10N-05	6005486017_R01C02	Train Set	BRCA	primary	-	reject	reject	No Match	No Match	0.0231524	0.900016	0.0768317
TCGA-E2-A109-01A-11D-A10N-05	6005486017_R02C02	Train Set	BRCA	primary	-	reject	reject	No Match	No Match	0.344792	0.40463	0.250578
TCGA-A2-A0YI-01A-31D-A10N-05	6005486012_R03C01	Train Set	BRCA	primary	-	reject	reject	No Match	No Match	0.184131	0.713066	0.102803
TCGA-E2-A10C-01A-21D-A10N-05	6005486012_R01C02	Train Set	BRCA	primary	-	reject	reject	No Match	No Match	0.0412531	0.728696	0.230051
TCGA-E2-A1BD-01A-11D-A12R-05	6042324030_R04C01	Train Set	BRCA	primary	-	reject	reject	No Match	No Match	0.0304257	0.883963	0.0856113
TCGA-BH-A0BS-01A-11D-A12R-05	6042324030_R02C02	Train Set	BRCA	primary	-	reject	reject	No Match	No Match	0.0338202	0.822575	0.143605
TCGA-AR-A1AX-01A-11D-A12R-05	6042324030_R04C02	Train Set	BRCA	primary	-	reject	reject	No Match	No Match	0.0347174	0.78675	0.178532
TCGA-BH-A0HA-01A-11D-A12R-05	6042324070_R06C01	Train Set	BRCA	primary	-	reject	reject	No Match	No Match	0.0327301	0.874654	0.0926155
TCGA-BH-A0DD-01A-31D-A12R-05	6042324070_R02C02	Train Set	BRCA	primary	-	reject	reject	No Match	No Match	0.226549	0.236722	0.536729
TCGA-E2-A1B6-01A-31D-A12R-05	6042324072_R02C01	Train Set	BRCA	primary	-	reject	reject	No Match	No Match	0.482852	0.0836292	0.433518
TCGA-BH-A0AZ-01A-21D-A12R-05	6042324072_R04C01	Train Set	BRCA	primary	-	reject	reject	No Match	No Match	0.15889	0.708568	0.132542
TCGA-E2-A1B1-01A-21D-A12R-05	6042324037_R01C02	Train Set	BRCA	primary	-	reject	reject	No Match	No Match	0.0437565	0.849294	0.10695
TCGA-E2-A1B0-01A-11D-A12R-05	6042324037_R03C02	Train Set	BRCA	primary	-	reject	reject	No Match	No Match	0.0160199	0.832996	0.150984
TCGA-BH-A0DI-01A-21D-A12R-05	6042324037_R04C02	Train Set	BRCA	primary	-	reject	reject	No Match	No Match	0.0325552	0.880401	0.0870434
TCGA-AR-A1AI-01A-11D-A12R-05	6042324037_R03C01	Train Set	BRCA	primary	-	reject	reject	No Match	No Match	0.200051	0.670227	0.129722
TCGA-AR-A1AR-01A-31D-A138-05	6042324071_R02C01	Train Set	BRCA	primary	-	reject	reject	No Match	No Match	0.0372907	0.849403	0.113307
TCGA-E2-A14N-01A-31D-A138-05	6042324071_R03C01	Train Set	BRCA	primary	-	reject	reject	No Match	No Match	0.0553121	0.836425	0.108263
TCGA-A2-A1FW-01A-11D-A13K-05	6026818132_R05C01	Train Set	BRCA	primary	-	reject	reject	No Match	No Match	0.126167	0.717414	0.156419
TCGA-BH-A1EY-01A-11D-A13K-05	6026818135_R01C01	Train Set	BRCA	primary	-	reject	reject	No Match	No Match	0.306662	0.541568	0.15177
TCGA-D8-A1JD-01A-11D-A13K-05	6026818128_R02C01	Train Set	BRCA	primary	-	reject	reject	No Match	No Match	0.170878	0.711509	0.117613
TCGA-C8-A1HE-01A-11D-A13K-05	6026818135_R02C01	Train Set	BRCA	primary	-	reject	reject	No Match	No Match	0.0179093	0.865559	0.116532
TCGA-BH-A1F6-01A-11D-A13K-05	6026818128_R04C01	Train Set	BRCA	primary	-	reject	reject	No Match	No Match	0.0206535	0.904566	0.0747809
TCGA-BH-A1FJ-01A-11D-A13K-05	6026818132_R03C02	Train Set	BRCA	primary	-	reject	reject	No Match	No Match	0.0457926	0.553435	0.400772
TCGA-EW-A1IZ-01A-11D-A13K-05	6026818132_R05C02	Train Set	BRCA	primary	-	reject	reject	No Match	No Match	0.679106	0.0516092	0.269285
TCGA-C8-A1HO-01A-11D-A13K-05	6026818139_R05C02	Train Set	BRCA	primary	-	reject	reject	No Match	No Match	0.103135	0.78259	0.114275
TCGA-D8-A1JB-01A-11D-A13K-05	6026818145_R05C02	Train Set	BRCA	primary	-	reject	reject	No Match	No Match	0.0326974	0.844254	0.123049
TCGA-EW-A1J5-01A-11D-A13K-05	6026818144_R04C02	Train Set	BRCA	primary	-	reject	reject	No Match	No Match	0.0140455	0.881238	0.104717
TCGA-A2-A1FV-01A-11D-A13K-05	6026818135_R06C01	Train Set	BRCA	primary	-	reject	reject	No Match	No Match	0.0253271	0.884866	0.0898069
TCGA-BH-A1FR-01A-11D-A13K-05	6026818144_R03C02	Train Set	BRCA	primary	-	reject	reject	No Match	No Match	0.058432	0.435956	0.505612
TCGA-E2-A1IF-01A-11D-A145-05	6026818055_R02C02	Train Set	BRCA	primary	-	reject	reject	No Match	No Match	0.0181299	0.90616	0.07571
TCGA-E2-A1LB-01A-11D-A145-05	6026818102_R03C01	Train Set	BRCA	primary	-	reject	reject	No Match	No Match	0.365116	0.441258	0.193626
TCGA-EW-A1OY-01A-11D-A145-05	6026818102_R06C02	Train Set	BRCA	primary	-	reject	reject	No Match	No Match	0.107023	0.771849	0.121128
TCGA-EW-A1PF-01A-11D-A145-05	6026818122_R01C01	Train Set	BRCA	primary	-	reject	reject	No Match	No Match	0.0199009	0.898201	0.081898
TCGA-E2-A1IG-01A-11D-A145-05	6026818122_R02C02	Train Set	BRCA	primary	-	reject	reject	No Match	No Match	0.058682	0.855541	0.085777
TCGA-EW-A1P3-01A-11D-A145-05	6026818122_R06C02	Train Set	BRCA	primary	-	reject	reject	No Match	No Match	0.0465233	0.844131	0.109346
TCGA-E9-A1ND-01A-11D-A145-05	6026818111_R04C01	Train Set	BRCA	primary	-	reject	reject	No Match	No Match	0.0250675	0.892805	0.0821277
TCGA-E2-A1LA-01A-11D-A145-05	6026818111_R02C02	Train Set	BRCA	primary	-	reject	reject	No Match	No Match	0.150147	0.748585	0.101268
TCGA-EW-A1OW-01A-21D-A145-05	6026818111_R06C02	Train Set	BRCA	primary	-	reject	reject	No Match	No Match	0.047885	0.791912	0.160203
TCGA-A1-A0SB-01A-11D-A145-05	6026818055_R01C01	Train Set	BRCA	primary	-	reject	reject	No Match	No Match	0.0930246	0.806822	0.100154
TCGA-BH-A1FU-01A-11D-A14H-05	6057833057_R05C01	Train Set	BRCA	primary	-	reject	reject	No Match	No Match	0.0397624	0.813311	0.146927
TCGA-A2-A1FZ-01A-51D-A14H-05	6057833057_R04C02	Train Set	BRCA	primary	-	reject	reject	No Match	No Match	0.0347932	0.859817	0.10539
TCGA-E2-A1LH-01A-11D-A14H-05	6057833134_R02C01	Train Set	BRCA	primary	-	reject	reject	No Match	No Match	0.0300092	0.889686	0.0803046
TCGA-E9-A1R7-01A-11D-A14N-05	6042316072_R04C01	Train Set	BRCA	primary	-	reject	reject	No Match	No Match	0.359856	0.478987	0.161157
TCGA-D8-A1XM-01A-21D-A14N-05	6042316072_R01C02	Train Set	BRCA	primary	-	reject	reject	No Match	No Match	0.0516106	0.840393	0.107997
TCGA-D8-A1X6-01A-11D-A14N-05	6042316072_R04C02	Train Set	BRCA	primary	-	reject	reject	No Match	No Match	0.0380177	0.86253	0.0994526
TCGA-BH-A202-01A-11D-A14N-05	6042316072_R05C02	Train Set	BRCA	primary	-	reject	reject	No Match	No Match	0.0177307	0.90598	0.0762893
TCGA-AQ-A0Y5-01A-11D-A14N-05	6042316100_R01C02	Train Set	BRCA	primary	-	reject	reject	No Match	No Match	0.0169799	0.908846	0.0741738
TCGA-D8-A1X8-01A-11D-A14N-05	6042316141_R05C01	Train Set	BRCA	primary	-	reject	reject	No Match	No Match	0.0435477	0.828471	0.127981
TCGA-D8-A1XS-01A-11D-A14N-05	6042316130_R02C01	Train Set	BRCA	primary	-	reject	reject	No Match	No Match	0.0320931	0.840167	0.12774
TCGA-AC-A23H-01A-11D-A161-05	6042316157_R05C01	Train Set	BRCA	primary	-	reject	reject	No Match	No Match	0.0404422	0.843981	0.115576
TCGA-E9-A1RF-01A-11D-A161-05	6042316157_R03C02	Train Set	BRCA	primary	-	reject	reject	No Match	No Match	0.041036	0.872709	0.0862553
TCGA-D8-A1Y3-01A-11D-A161-05	6042316157_R05C02	Train Set	BRCA	primary	-	reject	reject	No Match	No Match	0.047564	0.842788	0.109648
TCGA-E9-A1RE-01A-11D-A161-05	6042324005_R06C02	Train Set	BRCA	primary	-	reject	reject	No Match	No Match	0.0834039	0.589517	0.327079
TCGA-E9-A22E-01A-11D-A161-05	6042324006_R01C02	Train Set	BRCA	primary	-	reject	reject	No Match	No Match	0.29181	0.347224	0.360966
TCGA-E9-A228-01A-31D-A161-05	6042324006_R04C02	Train Set	BRCA	primary	-	reject	reject	No Match	No Match	0.0329611	0.841817	0.125222
TCGA-D8-A1Y2-01A-11D-A161-05	6042324011_R01C01	Train Set	BRCA	primary	-	reject	reject	No Match	No Match	0.0900694	0.495612	0.414319
TCGA-E9-A1NC-01A-12D-A161-05	6042324005_R02C02	Train Set	BRCA	primary	-	reject	reject	No Match	No Match	0.101864	0.584154	0.313982
TCGA-E9-A248-01A-11D-A16A-05	6057833134_R05C01	Train Set	BRCA	primary	-	reject	reject	No Match	No Match	0.0862744	0.72634	0.187385
TCGA-A7-A26J-01A-11D-A16A-05	6057833141_R03C02	Train Set	BRCA	primary	-	reject	reject	No Match	No Match	0.0203316	0.893036	0.0866323
TCGA-A2-A25B-01A-11D-A16A-05	6057833142_R01C01	Train Set	BRCA	primary	-	reject	reject	No Match	No Match	0.674346	0.0628806	0.262773
TCGA-AR-A24V-01A-21D-A16A-05	6057833155_R03C02	Train Set	BRCA	primary	-	reject	reject	No Match	No Match	0.0207039	0.85956	0.119736
TCGA-AR-A255-01A-11D-A16A-05	6057833159_R06C01	Train Set	BRCA	primary	-	reject	reject	No Match	No Match	0.0390498	0.880593	0.0803572
TCGA-A7-A26E-01B-06D-A27B-05	9305216012_R06C01	Train Set	BRCA	primary	-	reject	reject	No Match	No Match	0.466524	0.338083	0.195393
TCGA-E9-A1RI-01A-11D-A16A-05	6057833155_R05C02	Train Set	BRCA	primary	-	reject	reject	No Match	No Match	0.135424	0.758927	0.105649
TCGA-AR-A24M-01A-11D-A16A-05	6057833155_R01C01	Train Set	BRCA	primary	-	reject	reject	No Match	No Match	0.110442	0.414638	0.47492
TCGA-A7-A26F-01A-21D-A16A-05	6057833142_R06C02	Train Set	BRCA	primary	-	reject	reject	No Match	No Match	0.0232586	0.884225	0.092516
TCGA-A7-A26F-01B-04D-A22R-05	7796806125_R05C01	Train Set	BRCA	primary	-	reject	reject	No Match	No Match	0.0401871	0.529675	0.430138
TCGA-D8-A27K-01A-11D-A16G-05	6229009059_R01C02	Train Set	BRCA	primary	-	reject	reject	No Match	No Match	0.0225974	0.887172	0.090231
TCGA-E9-A245-01A-22D-A16G-05	6229009059_R03C02	Train Set	BRCA	primary	-	reject	reject	No Match	No Match	0.0619345	0.798989	0.139077
TCGA-C8-A26Y-01A-11D-A16G-05	6229009059_R05C02	Train Set	BRCA	primary	-	reject	reject	No Match	No Match	0.100105	0.755439	0.144457
TCGA-C8-A273-01A-11D-A16G-05	6229009060_R02C02	Train Set	BRCA	primary	-	reject	reject	No Match	No Match	0.0688254	0.805773	0.125401
TCGA-C8-A26Z-01A-11D-A16G-05	6229009060_R03C02	Train Set	BRCA	primary	-	reject	reject	No Match	No Match	0.103367	0.758844	0.137789
TCGA-D8-A27H-01A-11D-A16G-05	6229009066_R01C01	Train Set	BRCA	primary	-	reject	reject	No Match	No Match	0.0365452	0.865677	0.0977779
TCGA-GI-A2C8-01A-11D-A16G-05	6229009059_R04C02	Train Set	BRCA	primary	-	reject	reject	No Match	No Match	0.0832798	0.810788	0.105932
TCGA-EW-A2FV-01A-11D-A17F-05	6057833166_R06C01	Train Set	BRCA	primary	-	reject	reject	No Match	No Match	0.0317093	0.881627	0.0866632
TCGA-E9-A2JS-01A-11D-A17Z-05	6929718030_R02C01	Train Set	BRCA	primary	-	reject	reject	No Match	No Match	0.0408886	0.766306	0.192805
TCGA-AR-A2LM-01A-11D-A17Z-05	6929718030_R02C02	Train Set	BRCA	primary	-	reject	reject	No Match	No Match	0.121156	0.778465	0.100379
TCGA-AC-A2FE-01A-11D-A19Z-05	6285633051_R05C02	Train Set	BRCA	primary	-	reject	reject	No Match	No Match	0.0346021	0.856477	0.108921
TCGA-AC-A2QJ-01A-12D-A19Z-05	6285633051_R02C02	Train Set	BRCA	primary	-	reject	reject	No Match	No Match	0.606921	0.0837251	0.309354
TCGA-C8-A3M8-01A-11D-A212-05	6285633072_R02C01	Train Set	BRCA	primary	-	reject	reject	No Match	No Match	0.0232079	0.901252	0.0755399
TCGA-A2-A3KC-01A-11D-A212-05	6285633072_R03C01	Train Set	BRCA	primary	-	reject	reject	No Match	No Match	0.0272947	0.844935	0.12777
TCGA-A7-A3J0-01A-11D-A212-05	6285633072_R03C02	Train Set	BRCA	primary	-	reject	reject	No Match	No Match	0.0504951	0.796358	0.153146
TCGA-A7-A2KD-01A-31D-A21R-05	7786923105_R05C01	Train Set	BRCA	primary	-	reject	reject	No Match	No Match	0.0388856	0.873218	0.0878961
TCGA-AC-A3OD-01A-11D-A21R-05	7786923102_R06C02	Train Set	BRCA	primary	-	reject	reject	No Match	No Match	0.0391727	0.853901	0.106927
TCGA-A7-A13H-01A-11D-A22B-05	7796806103_R01C02	Train Set	BRCA	primary	-	reject	reject	No Match	No Match	0.0473527	0.832823	0.119824
TCGA-AC-A3W7-01A-11D-A22B-05	7796806109_R03C01	Train Set	BRCA	primary	-	reject	reject	No Match	No Match	0.0405925	0.868685	0.0907225
TCGA-AC-A3W5-01A-11D-A22B-05	7796806109_R06C01	Train Set	BRCA	primary	-	reject	reject	No Match	No Match	0.033644	0.8552	0.111156
TCGA-A7-A3RF-01A-11D-A22B-05	7796806109_R02C01	Train Set	BRCA	primary	-	reject	reject	No Match	No Match	0.0221268	0.904613	0.0732607
TCGA-GM-A3XL-01A-11D-A230-05	7796806088_R06C01	Train Set	BRCA	primary	-	reject	reject	No Match	No Match	0.179644	0.674763	0.145593
TCGA-A2-A3XW-01A-11D-A23D-05	7796806088_R04C02	Train Set	BRCA	primary	-	reject	reject	No Match	No Match	0.113045	0.661539	0.225416
TCGA-B6-A401-01A-11D-A23D-05	7796806088_R05C02	Train Set	BRCA	primary	-	reject	reject	No Match	No Match	0.0420068	0.598215	0.359778
TCGA-A2-A3XX-01A-21D-A23D-05	7796806088_R06C02	Train Set	BRCA	primary	-	reject	reject	No Match	No Match	0.0181442	0.905939	0.0759167
TCGA-B6-A400-01A-11D-A23D-05	7796806090_R01C01	Train Set	BRCA	primary	-	reject	reject	No Match	No Match	0.239791	0.222007	0.538202
TCGA-A2-A3XY-01A-11D-A23D-05	7796806090_R02C01	Train Set	BRCA	primary	-	reject	reject	No Match	No Match	0.0562196	0.811218	0.132562
TCGA-EW-A423-01A-11D-A244-05	8784241059_R06C02	Train Set	BRCA	primary	-	reject	reject	No Match	No Match	0.280024	0.571521	0.148455
TCGA-EW-A3E8-01B-11D-A244-05	8784241071_R03C02	Train Set	BRCA	primary	-	reject	reject	No Match	No Match	0.0236661	0.79396	0.182374
TCGA-GM-A3XG-01A-31D-A244-05	8784241071_R04C02	Train Set	BRCA	primary	-	reject	reject	No Match	No Match	0.0757576	0.563712	0.360531
TCGA-B6-A408-01A-12D-A244-05	8784241071_R05C01	Train Set	BRCA	primary	-	reject	reject	No Match	No Match	0.0159081	0.908728	0.0753638
TCGA-A2-A4S3-01A-21D-A268-05	8784241036_R05C01	Train Set	BRCA	primary	-	reject	reject	No Match	No Match	0.0250909	0.888961	0.085948
TCGA-A7-A4SE-01A-11D-A268-05	8784241046_R02C01	Train Set	BRCA	primary	-	reject	reject	No Match	No Match	0.0409111	0.558851	0.400238
TCGA-MS-A51U-01A-31D-A268-05	8784241036_R03C01	Train Set	BRCA	primary	-	reject	reject	No Match	No Match	0.0718557	0.817597	0.110547
TCGA-D8-A4Z1-01A-21D-A268-05	8784241036_R04C02	Train Set	BRCA	primary	-	reject	reject	No Match	No Match	0.029251	0.805959	0.16479
TCGA-A2-A4S1-01A-21D-A268-05	8784241036_R05C02	Train Set	BRCA	primary	-	reject	reject	No Match	No Match	0.0300871	0.86831	0.101603
TCGA-A2-A4RX-01A-11D-A268-05	8784241046_R01C02	Train Set	BRCA	primary	-	reject	reject	No Match	No Match	0.0250605	0.887784	0.0871555
TCGA-OL-A5RY-01A-21D-A28C-05	9305216146_R04C01	Train Set	BRCA	primary	-	reject	reject	No Match	No Match	0.0912158	0.71773	0.191054
TCGA-LL-A5YO-01A-21D-A28C-05	9305216146_R06C01	Train Set	BRCA	primary	-	reject	reject	No Match	No Match	0.0159735	0.904983	0.0790432
TCGA-OL-A5S0-01A-11D-A28C-05	9305216146_R02C02	Train Set	BRCA	primary	-	reject	reject	No Match	No Match	0.315402	0.173416	0.511182
TCGA-AR-A5QN-01A-12D-A28C-05	9305216146_R03C02	Train Set	BRCA	primary	-	reject	reject	No Match	No Match	0.0312043	0.893666	0.0751299
TCGA-E9-A5UP-01A-11D-A28C-05	9305216132_R06C01	Train Set	BRCA	primary	-	reject	reject	No Match	No Match	0.0724846	0.821542	0.105974
TCGA-A7-A5ZV-01A-11D-A28C-05	9305216146_R05C02	Train Set	BRCA	primary	-	reject	reject	No Match	No Match	0.137857	0.741687	0.120455
TCGA-OL-A66I-01A-21D-A29O-05	9283265077_R02C01	Train Set	BRCA	primary	-	reject	reject	No Match	No Match	0.0212267	0.884185	0.0945883
TCGA-AC-A62X-01A-11D-A29O-05	9283265077_R03C02	Train Set	BRCA	primary	-	reject	reject	No Match	No Match	0.0256791	0.886907	0.0874133
TCGA-E2-A574-01A-11D-A29O-05	9283265077_R04C02	Train Set	BRCA	primary	-	reject	reject	No Match	No Match	0.118075	0.754607	0.127318
TCGA-OL-A66K-01A-11D-A29O-05	9283265077_R02C02	Train Set	BRCA	primary	-	reject	reject	No Match	No Match	0.0247269	0.738861	0.236413
TCGA-A7-A5ZX-01A-12D-A29O-05	9283265077_R05C02	Train Set	BRCA	primary	-	reject	reject	No Match	No Match	0.0316241	0.878193	0.0901828
TCGA-LL-A6FR-01A-12D-A31V-05	9283265014_R03C01	Train Set	BRCA	primary	-	reject	reject	No Match	No Match	0.0315247	0.857344	0.111131
TCGA-LL-A73Z-01A-11D-A32T-05	9422492113_R02C01	Train Set	BRCA	primary	-	reject	reject	No Match	No Match	0.0484207	0.855371	0.0962085
TCGA-AC-A6IX-01A-12D-A32T-05	9422492113_R04C01	Train Set	BRCA	primary	-	reject	reject	No Match	No Match	0.16291	0.721852	0.115238
TCGA-OL-A6VO-01A-12D-A33F-05	9422491072_R06C02	Train Set	BRCA	primary	-	reject	reject	No Match	No Match	0.0479559	0.55842	0.393624
TCGA-LL-A7T0-01A-31D-A357-05	9426020160_R04C02	Train Set	BRCA	primary	-	reject	reject	No Match	No Match	0.0955921	0.739777	0.164631
TCGA-PL-A8LZ-01A-31D-A36K-05	9630789227_R02C02	Train Set	BRCA	primary	-	reject	reject	No Match	No Match	0.264498	0.586187	0.149315
TCGA-BH-A8FY-01A-11D-A36K-05	9630789239_R02C01	Train Set	BRCA	primary	-	reject	reject	No Match	No Match	0.0801217	0.743912	0.175967
TCGA-S3-AA12-01A-11D-A41Q-05	3999997079_R04C01	Train Set	BRCA	primary	-	reject	reject	No Match	No Match	0.0200849	0.883707	0.0962075
TCGA-AC-A8OQ-01A-11D-A41Q-05	9993943017_R03C01	Train Set	BRCA	primary	-	reject	reject	No Match	No Match	0.0146188	0.844123	0.141258
TCGA-WT-AB41-01A-11D-A41Q-05	9993943017_R03C02	Train Set	BRCA	primary	-	reject	reject	No Match	No Match	0.0195861	0.879315	0.101099
TCGA-WT-AB44-01A-11D-A41Q-05	9993943013_R02C02	Train Set	BRCA	primary	-	reject	reject	No Match	No Match	0.0549101	0.847978	0.097112
TCGA-Z7-A8R6-01A-11D-A41Q-05	3999997079_R01C02	Train Set	BRCA	primary	-	reject	reject	No Match	No Match	0.277204	0.590138	0.132658
TCGA-PL-A8LV-01A-21D-A41Q-05	3999997079_R03C02	Train Set	BRCA	primary	-	reject	reject	No Match	No Match	0.115387	0.762898	0.121715
TCGA-OK-A5Q2-01A-11D-A27Y-05	9298768134_R04C02	Train Set	BRCA	primary	-	reject	reject	No Match	No Match	0.0916592	0.407152	0.501189
TCGA-OL-A5DA-01A-11D-A27Y-05	9298768172_R06C01	Train Set	BRCA	primary	-	reject	reject	No Match	No Match	0.0219849	0.849989	0.128026
TCGA-C5-A1BI-01B-11D-A13Z-05	6285625095_R06C01	Train Set	CESC	primary	-	reject	reject	No Match	No Match	0.729758	0.195	0.0752421
TCGA-C5-A1MH-01A-11D-A14Z-05	6285625106_R01C02	Train Set	CESC	primary	-	reject	reject	No Match	No Match	0.862306	0.0782997	0.059394
TCGA-C5-A1BN-01B-11D-A14Z-05	6285625081_R05C01	Train Set	CESC	primary	-	reject	reject	No Match	No Match	0.0657026	0.769437	0.16486
TCGA-DS-A1OB-01A-11D-A14Z-05	6285625081_R06C01	Train Set	CESC	primary	-	reject	reject	No Match	No Match	0.158522	0.720179	0.1213
TCGA-C5-A2LY-01A-31D-A18K-05	6929718044_R03C01	Train Set	CESC	primary	-	reject	reject	No Match	No Match	0.827103	0.121906	0.0509908
TCGA-EK-A2RJ-01A-11D-A18K-05	6929718078_R01C01	Train Set	CESC	primary	-	reject	reject	No Match	No Match	0.500747	0.390937	0.108316
TCGA-C5-A2LT-01A-11D-A18K-05	6929718078_R06C01	Train Set	CESC	primary	-	reject	reject	No Match	No Match	0.130904	0.765387	0.103709
TCGA-C5-A2LV-01A-11D-A18K-05	6929718078_R01C02	Train Set	CESC	primary	-	reject	reject	No Match	No Match	0.0290253	0.822886	0.148089
TCGA-C5-A2LX-01A-11D-A18K-05	6929718078_R02C02	Train Set	CESC	primary	-	reject	reject	No Match	No Match	0.0203894	0.901377	0.0782339
TCGA-DG-A2KJ-01A-11D-A18K-05	6929718078_R03C02	Train Set	CESC	primary	-	reject	reject	No Match	No Match	0.45068	0.444074	0.105246
TCGA-EK-A2R7-01A-11D-A18K-05	6929718097_R01C01	Train Set	CESC	primary	-	reject	reject	No Match	No Match	0.79577	0.150241	0.0539898
TCGA-DG-A2KK-01A-11D-A17Z-05	6929671022_R03C01	Train Set	CESC	primary	-	reject	reject	No Match	No Match	0.435192	0.462423	0.102385
TCGA-DG-A2KL-01A-11D-A17Z-05	6929793020_R05C02	Train Set	CESC	primary	-	reject	reject	No Match	No Match	0.766551	0.173714	0.0597357
TCGA-EK-A2H1-01A-11D-A17Z-05	6929671019_R04C02	Train Set	CESC	primary	-	reject	reject	No Match	No Match	0.816998	0.0782959	0.104706
TCGA-EA-A3HU-01A-11D-A212-05	6929742050_R04C02	Train Set	CESC	primary	-	reject	reject	No Match	No Match	0.218428	0.67462	0.106951
TCGA-FU-A3NI-01A-11D-A21R-05	7786923106_R01C02	Train Set	CESC	primary	-	reject	reject	No Match	No Match	0.106741	0.777814	0.115446
TCGA-EA-A3QE-01A-21D-A21R-05	7786923106_R05C01	Train Set	CESC	primary	-	reject	reject	No Match	No Match	0.0155699	0.903636	0.0807938
TCGA-HM-A3JK-01A-11D-A21R-05	7786923106_R05C02	Train Set	CESC	primary	-	reject	reject	No Match	No Match	0.432573	0.419508	0.147919
TCGA-EA-A3QD-01A-32D-A230-05	7796806075_R01C02	Train Set	CESC	primary	-	reject	reject	No Match	No Match	0.539786	0.374792	0.0854224
TCGA-EA-A1QS-01A-61D-A230-05	7796806095_R06C02	Train Set	CESC	primary	-	reject	reject	No Match	No Match	0.408489	0.46116	0.130352
TCGA-DS-A0VN-01A-21D-A10W-05	6042316010_R03C01	Train Set	CESC	primary	-	reject	reject	No Match	No Match	0.537193	0.358373	0.104434
TCGA-DR-A0ZL-01A-11D-A10W-05	6042316010_R06C01	Train Set	CESC	primary	-	reject	reject	No Match	No Match	0.861179	0.0847796	0.0540411
TCGA-EA-A43B-01A-81D-A244-05	8784225111_R01C01	Train Set	CESC	primary	-	reject	reject	No Match	No Match	0.0208974	0.892148	0.0869546
TCGA-EA-A411-01A-11D-A244-05	8784225111_R03C01	Train Set	CESC	primary	-	reject	reject	No Match	No Match	0.594344	0.302127	0.103529
TCGA-JW-A5VJ-01A-11D-A28C-05	9305216147_R04C01	Train Set	CESC	primary	-	reject	reject	No Match	No Match	0.699019	0.20593	0.0950511
TCGA-JX-A5QV-01A-22D-A28C-05	9305216149_R03C01	Train Set	CESC	primary	-	reject	reject	No Match	No Match	0.77789	0.165995	0.0561155
TCGA-LP-A5U3-01A-11D-A28C-05	9305216149_R01C02	Train Set	CESC	primary	-	reject	reject	No Match	No Match	0.402651	0.494649	0.1027
TCGA-Q1-A73O-01A-11D-A32T-05	9422492089_R05C01	Train Set	CESC	primary	-	reject	reject	No Match	No Match	0.519219	0.323944	0.156838
TCGA-C5-A7CH-01A-11D-A340-05	9422492029_R02C01	Train Set	CESC	primary	-	reject	reject	No Match	No Match	0.501573	0.398252	0.100174
TCGA-DS-A7WI-01A-12D-A357-05	9482801015_R01C02	Train Set	CESC	primary	-	reject	reject	No Match	No Match	0.615794	0.167704	0.216502
TCGA-WL-A834-01A-11D-A357-05	9482801015_R02C02	Train Set	CESC	primary	-	reject	reject	No Match	No Match	0.844278	0.0919422	0.0637796
TCGA-MU-A8JM-01A-11D-A36K-05	9630789197_R05C01	Train Set	CESC	primary	-	reject	reject	No Match	No Match	0.595521	0.310209	0.0942709
TCGA-VS-A8EH-01A-11D-A36K-05	9630789197_R02C02	Train Set	CESC	primary	-	reject	reject	No Match	No Match	0.254405	0.630287	0.115308
TCGA-MA-AA42-01A-12D-A388-05	9829119010_R04C02	Train Set	CESC	primary	-	reject	reject	No Match	No Match	0.543915	0.357287	0.0987977
TCGA-C5-A8ZZ-01A-11D-A37Q-05	9828653014_R04C02	Train Set	CESC	primary	-	reject	reject	No Match	No Match	0.125042	0.774852	0.100106
TCGA-VS-A8EI-01A-11D-A37Q-05	9828653014_R05C02	Train Set	CESC	primary	-	reject	reject	No Match	No Match	0.0561142	0.855477	0.0884089
TCGA-VS-A8QF-01A-21D-A37Q-05	9828653014_R06C02	Train Set	CESC	primary	-	reject	reject	No Match	No Match	0.523148	0.371256	0.105596
TCGA-C5-A8XH-01A-11D-A37Q-05	9828653016_R01C01	Train Set	CESC	primary	-	reject	reject	No Match	No Match	0.0178738	0.888627	0.0934989
TCGA-C5-A901-01A-11D-A37Q-05	9828653016_R02C01	Train Set	CESC	primary	-	reject	reject	No Match	No Match	0.658842	0.112105	0.229053
TCGA-C5-A8XK-01A-11D-A37Q-05	9828653022_R01C01	Train Set	CESC	primary	-	reject	reject	No Match	No Match	0.1608	0.742457	0.0967433
TCGA-C5-A8YQ-01A-11D-A37Q-05	9828653022_R05C01	Train Set	CESC	primary	-	reject	reject	No Match	No Match	0.747431	0.179543	0.0730262
TCGA-MY-A913-01A-11D-A37Q-05	9828653029_R02C01	Train Set	CESC	primary	-	reject	reject	No Match	No Match	0.0619206	0.811593	0.126486
TCGA-VS-A9UD-01A-11D-A42P-05	3999510081_R02C01	Train Set	CESC	primary	-	reject	reject	No Match	No Match	0.131985	0.751952	0.116063
TCGA-VS-A9U6-01A-11D-A42P-05	3999510090_R02C01	Train Set	CESC	primary	-	reject	reject	No Match	No Match	0.0300109	0.885834	0.0841548
TCGA-MA-AA43-01A-11D-A42P-05	3999510096_R02C01	Train Set	CESC	primary	-	reject	reject	No Match	No Match	0.047115	0.84061	0.112275
TCGA-ZJ-AB0H-01A-11D-A42P-05	3999510096_R05C02	Train Set	CESC	primary	-	reject	reject	No Match	No Match	0.545059	0.351269	0.103672
TCGA-ZX-AA5X-01A-11D-A42P-05	3999510100_R05C01	Train Set	CESC	primary	-	reject	reject	No Match	No Match	0.314694	0.581051	0.104254
TCGA-VS-A9UA-01A-11D-A42P-05	3999492075_R01C02	Train Set	CESC	primary	-	reject	reject	No Match	No Match	0.439372	0.465112	0.0955153
TCGA-C5-A1MJ-01A-11D-A14Z-05	6285625106_R03C02	Train Set	CESC	primary	-	reject	reject	No Match	No Match	0.371815	0.487199	0.140986
TCGA-C5-A2M1-01A-11D-A18K-05	6929718078_R04C01	Train Set	CESC	primary	-	reject	reject	No Match	No Match	0.358306	0.500109	0.141585
TCGA-FU-A3EO-01A-11D-A212-05	6929793021_R01C01	Train Set	CESC	primary	-	reject	reject	No Match	No Match	0.22114	0.676436	0.102424
TCGA-EK-A3GK-01A-11D-A212-05	6929793021_R03C01	Train Set	CESC	primary	-	reject	reject	No Match	No Match	0.334833	0.565993	0.0991737
TCGA-IR-A3LF-01A-21D-A230-05	7796806095_R06C01	Train Set	CESC	primary	-	reject	reject	No Match	No Match	0.69074	0.217966	0.091294
TCGA-IR-A3LB-01A-11D-A244-05	8784225111_R01C02	Train Set	CESC	primary	-	reject	reject	No Match	No Match	0.145598	0.732535	0.121867
TCGA-FU-A57G-01A-11D-A26S-05	9305216159_R03C02	Train Set	CESC	primary	-	reject	reject	No Match	No Match	0.0550457	0.811259	0.133695
TCGA-EA-A4BA-01A-21D-A26S-05	9305216159_R05C02	Train Set	CESC	primary	-	reject	reject	No Match	No Match	0.719294	0.182035	0.0986709
TCGA-UC-A7PI-01A-11D-A42P-05	3999510090_R06C02	Train Set	CESC	primary	-	reject	reject	No Match	No Match	0.058761	0.850705	0.0905341
TCGA-VS-A9V5-01A-11D-A42P-05	3999510090_R06C01	Train Set	CESC	primary	-	reject	reject	No Match	No Match	0.52199	0.352952	0.125058
TCGA-VS-A9V0-01A-11D-A42P-05	3999492075_R04C02	Train Set	CESC	primary	-	reject	reject	No Match	No Match	0.696363	0.209414	0.0942239
TCGA-HM-A6W2-01A-21D-A340-05	9422492029_R03C01	Train Set	CESC	primary	-	reject	reject	No Match	No Match	0.834101	0.0962661	0.0696333
TCGA-2W-A8YY-01A-11D-A37Q-05	9828653014_R03C02	Train Set	CESC	primary	-	reject	reject	No Match	No Match	0.843992	0.104367	0.0516412
TCGA-HG-A9SC-01A-21D-A42P-05	3999510090_R02C02	Train Set	CESC	primary	-	reject	reject	No Match	No Match	0.868636	0.0815622	0.0498014
TCGA-L5-A43I-01A-11D-A249-05	8795194023_R02C01	Train Set	ESCA	primary	-	reject	reject	No Match	No Match	0.376661	0.369979	0.253361
TCGA-L5-A4OH-01A-11D-A265-05	8784225110_R03C02	Train Set	ESCA	primary	-	reject	reject	No Match	No Match	0.125832	0.752404	0.121763
TCGA-L5-A4OT-01A-11D-A28C-05	9305216166_R05C02	Train Set	ESCA	primary	-	reject	reject	No Match	No Match	0.0471949	0.841389	0.111416
TCGA-L5-A4OS-01A-11D-A28C-05	9305216166_R06C02	Train Set	ESCA	primary	-	reject	reject	No Match	No Match	0.867232	0.0898142	0.0429542
TCGA-IC-A6RE-01A-11D-A33F-05	9422492119_R04C02	Train Set	ESCA	primary	-	reject	reject	No Match	No Match	0.0221339	0.904356	0.0735103
TCGA-L5-A891-01A-11D-A36K-05	9630789196_R02C02	Train Set	ESCA	primary	-	reject	reject	No Match	No Match	0.0211346	0.852104	0.126761
TCGA-L5-A8NS-01A-12D-A37D-05	9701417002_R01C01	Train Set	ESCA	primary	-	reject	reject	No Match	No Match	0.363896	0.538204	0.0978991
TCGA-L5-A8NR-01A-11D-A37D-05	9701417002_R04C01	Train Set	ESCA	primary	-	reject	reject	No Match	No Match	0.201308	0.407393	0.391299
TCGA-2H-A9GN-01A-11D-A37D-05	9701417002_R06C01	Train Set	ESCA	primary	-	reject	reject	No Match	No Match	0.709997	0.194661	0.0953421
TCGA-R6-A8WG-01A-11D-A37D-05	9701417002_R03C02	Train Set	ESCA	primary	-	reject	reject	No Match	No Match	0.857978	0.100613	0.0414091
TCGA-2H-A9GH-01A-11D-A37D-05	9701417002_R04C02	Train Set	ESCA	primary	-	reject	reject	No Match	No Match	0.0342314	0.875618	0.0901502
TCGA-2H-A9GK-01A-11D-A37D-05	9701417063_R05C01	Train Set	ESCA	primary	-	reject	reject	No Match	No Match	0.344236	0.57362	0.0821443
TCGA-VR-AA4D-01A-11D-A37D-05	9701417132_R04C01	Train Set	ESCA	primary	-	reject	reject	No Match	No Match	0.128865	0.423756	0.447379
TCGA-L5-A8NM-01A-11D-A37D-05	9701417132_R01C02	Train Set	ESCA	primary	-	reject	reject	No Match	No Match	0.440825	0.454828	0.104347
TCGA-X8-AAAR-01A-11D-A409-05	9934398135_R05C02	Train Set	ESCA	primary	-	reject	reject	No Match	No Match	0.0435475	0.871309	0.0851436
TCGA-V5-AASW-01A-11D-A409-05	9934398135_R06C02	Train Set	ESCA	primary	-	reject	reject	No Match	No Match	0.317814	0.204396	0.47779
TCGA-LN-A49P-01A-11D-A249-05	8795194023_R05C01	Train Set	ESCA	primary	-	reject	reject	No Match	No Match	0.0931183	0.712198	0.194683
TCGA-IG-A3Y9-01A-12D-A249-05	8795194027_R01C01	Train Set	ESCA	primary	-	reject	reject	No Match	No Match	0.157055	0.754251	0.088694
TCGA-LN-A49N-01A-11D-A249-05	8795194027_R05C01	Train Set	ESCA	primary	-	reject	reject	No Match	No Match	0.0274683	0.874594	0.0979381
TCGA-IG-A3I8-01A-11D-A249-05	8795194027_R06C01	Train Set	ESCA	primary	-	reject	reject	No Match	No Match	0.403367	0.246255	0.350378
TCGA-LN-A4A1-01A-21D-A265-05	8784225115_R06C01	Train Set	ESCA	primary	-	reject	reject	No Match	No Match	0.493463	0.428606	0.0779309
TCGA-LN-A49U-01A-31D-A265-05	8784225115_R01C02	Train Set	ESCA	primary	-	reject	reject	No Match	No Match	0.142619	0.764499	0.0928819
TCGA-LN-A49M-01A-21D-A265-05	8784225110_R02C01	Train Set	ESCA	primary	-	reject	reject	No Match	No Match	0.0124994	0.889015	0.0984851
TCGA-LN-A4A8-01A-32D-A265-05	8784241035_R05C01	Train Set	ESCA	primary	-	reject	reject	No Match	No Match	0.0909834	0.785484	0.123533
TCGA-IG-A5B8-01A-11D-A28C-05	9305216166_R02C02	Train Set	ESCA	primary	-	reject	reject	No Match	No Match	0.202157	0.675701	0.122142
TCGA-Q9-A6FU-01A-11D-A31V-05	9283265015_R02C01	Train Set	ESCA	primary	-	reject	reject	No Match	No Match	0.0233705	0.883799	0.092831
TCGA-KH-A6WC-01A-11D-A33F-05	9422492098_R05C01	Train Set	ESCA	primary	-	reject	reject	No Match	No Match	0.445689	0.391867	0.162444
TCGA-VR-A8ER-01A-11D-A36K-05	9630789160_R03C01	Train Set	ESCA	primary	-	reject	reject	No Match	No Match	0.608175	0.275411	0.116414
TCGA-VR-A8EX-01A-11D-A36K-05	9630789160_R05C01	Train Set	ESCA	primary	-	reject	reject	No Match	No Match	0.0827918	0.835259	0.0819491
TCGA-XP-A8T8-01A-11D-A36K-05	9630789196_R02C01	Train Set	ESCA	primary	-	reject	reject	No Match	No Match	0.108192	0.800263	0.0915452
TCGA-VR-A8EY-01A-11D-A36K-05	9630789196_R05C01	Train Set	ESCA	primary	-	reject	reject	No Match	No Match	0.530251	0.227657	0.242093
TCGA-L5-A8NK-01A-21D-A37D-05	9701417063_R06C02	Train Set	ESCA	primary	-	reject	reject	No Match	No Match	0.08419	0.829944	0.0858658
TCGA-VR-AA4G-01A-11D-A37D-05	9701417132_R03C01	Train Set	ESCA	primary	-	reject	reject	No Match	No Match	0.80065	0.137194	0.0621565
TCGA-VR-AA7I-01A-11D-A409-05	9934398135_R03C01	Train Set	ESCA	primary	-	reject	reject	No Match	No Match	0.203673	0.251957	0.54437
TCGA-VR-AA7B-01A-31D-A409-05	9934398135_R04C02	Train Set	ESCA	primary	-	reject	reject	No Match	No Match	0.124459	0.785943	0.0895982
TCGA-BC-4073-01B-02D-A132-05	6285650060_R02C01	Train Set	LIHC	primary	-	reject	reject	No Match	No Match	0.00914725	0.914258	0.0765946
TCGA-BC-A10Y-01A-11D-A132-05	6285650060_R03C01	Train Set	LIHC	primary	-	reject	reject	No Match	No Match	0.0118528	0.849617	0.13853
TCGA-CC-5261-01A-01D-A132-05	6285650060_R05C01	Train Set	LIHC	primary	-	reject	reject	No Match	No Match	0.0131066	0.911654	0.0752399
TCGA-DD-A11C-01A-11D-A132-05	6285650060_R04C01	Train Set	LIHC	primary	-	reject	reject	No Match	No Match	0.00981299	0.917389	0.0727985
TCGA-DD-A1EA-01A-11D-A132-05	6285650047_R06C01	Train Set	LIHC	primary	-	reject	reject	No Match	No Match	0.0380714	0.461021	0.500907
TCGA-DD-A11D-01A-11D-A132-05	6285650086_R01C01	Train Set	LIHC	primary	-	reject	reject	No Match	No Match	0.0204733	0.701202	0.278325
TCGA-BC-A110-01A-11D-A132-05	6285650086_R05C01	Train Set	LIHC	primary	-	reject	reject	No Match	No Match	0.00982307	0.888733	0.101444
TCGA-DD-A1EC-01A-21D-A132-05	6285617025_R03C01	Train Set	LIHC	primary	-	reject	reject	No Match	No Match	0.0112279	0.88613	0.102642
TCGA-BC-A217-01A-11D-A153-05	6285650086_R02C02	Train Set	LIHC	primary	-	reject	reject	No Match	No Match	0.0184939	0.725646	0.25586
TCGA-DD-A1EL-01A-11D-A153-05	6285650086_R06C02	Train Set	LIHC	primary	-	reject	reject	No Match	No Match	0.0133406	0.816657	0.170003
TCGA-FV-A23B-01A-11D-A16X-05	6285650111_R03C01	Train Set	LIHC	primary	-	reject	reject	No Match	No Match	0.0140421	0.908538	0.0774199
TCGA-EP-A26S-01A-11D-A16X-05	6285650111_R01C02	Train Set	LIHC	primary	-	reject	reject	No Match	No Match	0.0156895	0.780849	0.203462
TCGA-ES-A2HT-01A-12D-A17Z-05	6929718030_R05C02	Train Set	LIHC	primary	-	reject	reject	No Match	No Match	0.00956491	0.901854	0.0885814
TCGA-EP-A2KA-01A-11D-A17Z-05	6929718042_R02C01	Train Set	LIHC	primary	-	reject	reject	No Match	No Match	0.0174423	0.7325	0.250058
TCGA-BC-A3KF-01A-11D-A20Z-05	6285633097_R02C02	Train Set	LIHC	primary	-	reject	reject	No Match	No Match	0.0241606	0.644082	0.331758
TCGA-G3-A3CK-01A-11D-A20Z-05	6285633107_R06C01	Train Set	LIHC	primary	-	reject	reject	No Match	No Match	0.0144549	0.90829	0.0772551
TCGA-DD-A3A5-01A-11D-A22H-05	7796806009_R02C01	Train Set	LIHC	primary	-	reject	reject	No Match	No Match	0.0197524	0.725979	0.254269
TCGA-FV-A495-01A-11D-A264-05	8795194066_R03C01	Train Set	LIHC	primary	-	reject	reject	No Match	No Match	0.0108004	0.86199	0.12721
TCGA-FV-A496-01A-11D-A264-05	8795194066_R05C01	Train Set	LIHC	primary	-	reject	reject	No Match	No Match	0.0214398	0.825719	0.152841
TCGA-HP-A5MZ-01A-21D-A27W-05	9305216203_R04C02	Train Set	LIHC	primary	-	reject	reject	No Match	No Match	0.0273632	0.676107	0.29653
TCGA-BW-A5NP-01A-11D-A27W-05	9305216203_R05C02	Train Set	LIHC	primary	-	reject	reject	No Match	No Match	0.0138664	0.911122	0.0750117
TCGA-DD-A4NE-01A-11D-A27W-05	9305216206_R05C01	Train Set	LIHC	primary	-	reject	reject	No Match	No Match	0.0114281	0.859026	0.129546
TCGA-G3-A5SJ-01A-11D-A27W-05	9305216206_R02C02	Train Set	LIHC	primary	-	reject	reject	No Match	No Match	0.0137042	0.895997	0.090299
TCGA-K7-A5RF-01A-11D-A28Y-05	9305216038_R03C02	Train Set	LIHC	primary	-	reject	reject	No Match	No Match	0.00953093	0.913313	0.0771556
TCGA-CC-A5UD-01A-11D-A28Y-05	9305216081_R05C02	Train Set	LIHC	primary	-	reject	reject	No Match	No Match	0.00969522	0.882071	0.108234
TCGA-CC-A5UC-01A-11D-A28Y-05	9305216081_R06C02	Train Set	LIHC	primary	-	reject	reject	No Match	No Match	0.0199822	0.672278	0.30774
TCGA-GJ-A6C0-01A-12D-A30Y-05	9283265164_R01C02	Train Set	LIHC	primary	-	reject	reject	No Match	No Match	0.00969047	0.865561	0.124748
TCGA-LG-A6GG-01A-11D-A30Y-05	9283265164_R02C02	Train Set	LIHC	primary	-	reject	reject	No Match	No Match	0.0099848	0.883449	0.106567
TCGA-BC-A69H-01A-11D-A30Y-05	9283265164_R03C02	Train Set	LIHC	primary	-	reject	reject	No Match	No Match	0.0241128	0.773758	0.202129
TCGA-RC-A6M4-01A-11D-A32R-05	9422492114_R05C02	Train Set	LIHC	primary	-	reject	reject	No Match	No Match	0.0095482	0.916708	0.0737438
TCGA-DD-A73G-01A-22D-A32R-05	9422492129_R04C01	Train Set	LIHC	primary	-	reject	reject	No Match	No Match	0.0160831	0.90199	0.0819268
TCGA-QA-A7B7-01A-11D-A32R-05	9422492129_R06C01	Train Set	LIHC	primary	-	reject	reject	No Match	No Match	0.00976098	0.915066	0.0751727
TCGA-MI-A75G-01A-11D-A32R-05	9422492129_R06C02	Train Set	LIHC	primary	-	reject	reject	No Match	No Match	0.0111704	0.864123	0.124706
TCGA-DD-A73E-01A-12D-A32R-05	9422493013_R02C01	Train Set	LIHC	primary	-	reject	reject	No Match	No Match	0.0144182	0.808526	0.177056
TCGA-DD-A73C-01A-12D-A33L-05	9422492093_R03C01	Train Set	LIHC	primary	-	reject	reject	No Match	No Match	0.0103358	0.877052	0.112612
TCGA-G3-A7M6-01A-11D-A341-05	9422492052_R04C02	Train Set	LIHC	primary	-	reject	reject	No Match	No Match	0.0103926	0.898885	0.0907221
TCGA-ED-A7PX-01A-51D-A356-05	9426021127_R02C01	Train Set	LIHC	primary	-	reject	reject	No Match	No Match	0.0143218	0.888902	0.0967764
TCGA-G3-A7M7-01A-12D-A356-05	9426021127_R04C01	Train Set	LIHC	primary	-	reject	reject	No Match	No Match	0.0153129	0.900337	0.0843496
TCGA-CC-A7IE-01A-21D-A383-05	9721366037_R02C01	Train Set	LIHC	primary	-	reject	reject	No Match	No Match	0.0129535	0.896151	0.0908955
TCGA-ZP-A9CV-01A-11D-A383-05	9721366037_R03C01	Train Set	LIHC	primary	-	reject	reject	No Match	No Match	0.0258547	0.833927	0.140218
TCGA-2Y-A9H5-01A-11D-A383-05	9721366037_R02C02	Train Set	LIHC	primary	-	reject	reject	No Match	No Match	0.0293691	0.763947	0.206684
TCGA-2Y-A9GV-01A-11D-A383-05	9721366037_R04C02	Train Set	LIHC	primary	-	reject	reject	No Match	No Match	0.0107058	0.878276	0.111018
TCGA-2Y-A9H0-01A-11D-A383-05	9721366044_R02C01	Train Set	LIHC	primary	-	reject	reject	No Match	No Match	0.0211615	0.787803	0.191035
TCGA-RC-A7SH-01A-11D-A383-05	9721366044_R03C01	Train Set	LIHC	primary	-	reject	reject	No Match	No Match	0.0112944	0.885865	0.10284
TCGA-2Y-A9H1-01A-11D-A383-05	9721366044_R03C02	Train Set	LIHC	primary	-	reject	reject	No Match	No Match	0.0130076	0.87326	0.113732
TCGA-4R-AA8I-01A-11D-A383-05	9721366044_R04C02	Train Set	LIHC	primary	-	reject	reject	No Match	No Match	0.0114956	0.890784	0.0977201
TCGA-2Y-A9GX-01A-11D-A383-05	9721366062_R01C01	Train Set	LIHC	primary	-	reject	reject	No Match	No Match	0.0207937	0.616319	0.362887
TCGA-GJ-A3OU-01A-31D-A383-05	9721366062_R04C01	Train Set	LIHC	primary	-	reject	reject	No Match	No Match	0.0161176	0.844653	0.13923
TCGA-3K-AAZ8-01A-12D-A39G-05	9704031081_R03C02	Train Set	LIHC	primary	-	reject	reject	No Match	No Match	0.0264815	0.877268	0.0962502
TCGA-DD-AADW-01A-11D-A39G-05	9704031081_R05C02	Train Set	LIHC	primary	-	reject	reject	No Match	No Match	0.0112296	0.902119	0.0866514
TCGA-CC-A8HT-01A-11D-A369-05	9934987023_R04C01	Train Set	LIHC	primary	-	reject	reject	No Match	No Match	0.0199954	0.702599	0.277405
TCGA-CC-A8HU-01A-11D-A369-05	9934987023_R01C02	Train Set	LIHC	primary	-	reject	reject	No Match	No Match	0.012381	0.892423	0.0951958
TCGA-XR-A8TC-01A-11D-A369-05	9934987023_R04C02	Train Set	LIHC	primary	-	reject	reject	No Match	No Match	0.0176567	0.892016	0.0903272
TCGA-ED-A8O6-01A-11D-A369-05	9934987023_R05C02	Train Set	LIHC	primary	-	reject	reject	No Match	No Match	0.0660583	0.830996	0.102945
TCGA-5C-A9VG-01A-11D-A36Y-05	9934987028_R04C01	Train Set	LIHC	primary	-	reject	reject	No Match	No Match	0.0160674	0.873627	0.110306
TCGA-LG-A9QC-01A-11D-A36Y-05	9934987028_R06C01	Train Set	LIHC	primary	-	reject	reject	No Match	No Match	0.010227	0.899077	0.0906958
TCGA-G3-AAV2-01A-11D-A36Y-05	9934987028_R04C02	Train Set	LIHC	primary	-	reject	reject	No Match	No Match	0.0107238	0.894095	0.0951811
TCGA-G3-AAV5-01A-11D-A36Y-05	9934987122_R02C02	Train Set	LIHC	primary	-	reject	reject	No Match	No Match	0.0109551	0.842892	0.146153
TCGA-ZP-A9D4-01A-11D-A36Y-05	9934987122_R04C02	Train Set	LIHC	primary	-	reject	reject	No Match	No Match	0.0163975	0.899389	0.0842136
TCGA-DD-AACJ-01A-11D-A40S-05	3999492009_R01C02	Train Set	LIHC	primary	-	reject	reject	No Match	No Match	0.0104745	0.886504	0.103022
TCGA-DD-AACG-01A-11D-A40S-05	3999492009_R05C02	Train Set	LIHC	primary	-	reject	reject	No Match	No Match	0.0117855	0.88768	0.100535
TCGA-DD-AAW3-01A-11D-A40X-05	3999492009_R06C02	Train Set	LIHC	primary	-	reject	reject	No Match	No Match	0.0139262	0.90407	0.0820042
TCGA-DD-AAEA-01A-11D-A40S-05	3999492031_R01C01	Train Set	LIHC	primary	-	reject	reject	No Match	No Match	0.0117606	0.914582	0.0736578
TCGA-DD-AAE0-01A-11D-A40S-05	3999492031_R04C01	Train Set	LIHC	primary	-	reject	reject	No Match	No Match	0.0123937	0.901714	0.0858923
TCGA-DD-AACX-01A-11D-A40S-05	3999492031_R06C01	Train Set	LIHC	primary	-	reject	reject	No Match	No Match	0.0118156	0.915196	0.0729889
TCGA-DD-AAE7-01A-11D-A40S-05	3999492040_R03C01	Train Set	LIHC	primary	-	reject	reject	No Match	No Match	0.00931556	0.904254	0.0864302
TCGA-DD-AAVU-01A-11D-A40S-05	3999492040_R02C02	Train Set	LIHC	primary	-	reject	reject	No Match	No Match	0.0203367	0.857471	0.122192
TCGA-DD-AADG-01A-11D-A40S-05	3999492040_R05C02	Train Set	LIHC	primary	-	reject	reject	No Match	No Match	0.0134809	0.891057	0.0954622
TCGA-DD-AAD0-01A-11D-A40S-05	3999492053_R05C01	Train Set	LIHC	primary	-	reject	reject	No Match	No Match	0.0126294	0.886621	0.10075
TCGA-DD-AAEE-01A-11D-A40S-05	3999492055_R06C01	Train Set	LIHC	primary	-	reject	reject	No Match	No Match	0.0156519	0.726274	0.258074
TCGA-DD-AAEK-01A-11D-A40S-05	3999492067_R02C01	Train Set	LIHC	primary	-	reject	reject	No Match	No Match	0.0449307	0.768409	0.186661
TCGA-DD-AAD2-01A-11D-A40S-05	3999492067_R03C01	Train Set	LIHC	primary	-	reject	reject	No Match	No Match	0.0205265	0.746043	0.233431
TCGA-DD-AAEB-01A-11D-A40S-05	3999492072_R04C02	Train Set	LIHC	primary	-	reject	reject	No Match	No Match	0.0136392	0.835099	0.151262
TCGA-DD-AACS-01A-11D-A40S-05	3999492072_R06C02	Train Set	LIHC	primary	-	reject	reject	No Match	No Match	0.0115922	0.880883	0.107525
TCGA-DD-AAVW-01A-11D-A40S-05	3999492075_R05C01	Train Set	LIHC	primary	-	reject	reject	No Match	No Match	0.0158146	0.90996	0.0742254
TCGA-UB-A7MA-01A-11D-A341-05	9422492052_R06C02	Train Set	LIHC	primary	-	reject	reject	No Match	No Match	0.0126485	0.865959	0.121393
TCGA-DD-A4NB-01A-12D-A264-05	8795194066_R03C02	Train Set	LIHC	primary	-	reject	reject	No Match	No Match	0.0119998	0.918149	0.0698507
TCGA-MR-A8JO-01A-12D-A369-05	9934987023_R02C01	Train Set	LIHC	primary	-	reject	reject	No Match	No Match	0.0103631	0.871566	0.118071
TCGA-35-5375-01A-01D-1626-05	6042308156_R02C02	Train Set	LUAD	primary	-	reject	reject	No Match	No Match	0.0416015	0.877457	0.0809418
TCGA-75-5125-01A-01D-1756-05	6264488083_R06C01	Train Set	LUAD	primary	-	reject	reject	No Match	No Match	0.0643281	0.799202	0.13647
TCGA-50-5933-01A-11D-1756-05	6285625064_R05C01	Train Set	LUAD	primary	-	reject	reject	No Match	No Match	0.0220562	0.89359	0.0843544
TCGA-73-4658-01A-01D-1756-05	6285625064_R05C02	Train Set	LUAD	primary	-	reject	reject	No Match	No Match	0.0437984	0.607729	0.348473
TCGA-50-5941-01A-11D-1756-05	6285625064_R06C01	Train Set	LUAD	primary	-	reject	reject	No Match	No Match	0.0561933	0.826909	0.116898
TCGA-75-5122-01A-01D-1756-05	6285625087_R01C02	Train Set	LUAD	primary	-	reject	reject	No Match	No Match	0.0477968	0.729951	0.222253
TCGA-67-6216-01A-11D-1756-05	6285625087_R03C02	Train Set	LUAD	primary	-	reject	reject	No Match	No Match	0.0279632	0.883174	0.088863
TCGA-75-6211-01A-11D-1756-05	6285625090_R02C02	Train Set	LUAD	primary	-	reject	reject	No Match	No Match	0.133218	0.735948	0.130834
TCGA-44-6144-01A-11D-1756-05	6285625099_R03C01	Train Set	LUAD	primary	-	reject	reject	No Match	No Match	0.0635604	0.780474	0.155965
TCGA-86-6851-01A-11D-1947-05	6929671144_R06C02	Train Set	LUAD	primary	-	reject	reject	No Match	No Match	0.0168022	0.857998	0.125199
TCGA-75-7025-01A-12D-1947-05	6285650107_R04C01	Train Set	LUAD	primary	-	reject	reject	No Match	No Match	0.224215	0.679102	0.0966824
TCGA-91-6847-01A-11D-1947-05	6285650110_R06C02	Train Set	LUAD	primary	-	reject	reject	No Match	No Match	0.0156793	0.877566	0.106755
TCGA-91-6828-01A-11D-1856-05	6285625068_R03C02	Train Set	LUAD	primary	-	reject	reject	No Match	No Match	0.0167379	0.900998	0.0822636
TCGA-50-6595-01A-12D-1856-05	6285625068_R06C02	Train Set	LUAD	primary	-	reject	reject	No Match	No Match	0.0165821	0.905312	0.0781058
TCGA-44-6776-01A-11D-1856-05	6929671148_R05C02	Train Set	LUAD	primary	-	reject	reject	No Match	No Match	0.347239	0.44364	0.209121
TCGA-49-4512-01A-21D-1856-05	6285625076_R04C01	Train Set	LUAD	primary	-	reject	reject	No Match	No Match	0.454851	0.0891741	0.455975
TCGA-49-6767-01A-11D-1856-05	6285625076_R03C02	Train Set	LUAD	primary	-	reject	reject	No Match	No Match	0.304367	0.564271	0.131361
TCGA-49-4514-01A-21D-1856-05	6285625076_R04C02	Train Set	LUAD	primary	-	reject	reject	No Match	No Match	0.0331182	0.877345	0.0895365
TCGA-78-7145-01A-11D-2037-05	6929742045_R06C02	Train Set	LUAD	primary	-	reject	reject	No Match	No Match	0.0538031	0.849162	0.097035
TCGA-78-7163-01A-12D-2064-05	6929671032_R03C01	Train Set	LUAD	primary	-	reject	reject	No Match	No Match	0.020542	0.865192	0.114266
TCGA-53-7624-01A-11D-2064-05	6929671032_R04C02	Train Set	LUAD	primary	-	reject	reject	No Match	No Match	0.0647734	0.802409	0.132818
TCGA-55-7995-01A-11D-2185-05	7786923075_R01C02	Train Set	LUAD	primary	-	reject	reject	No Match	No Match	0.11046	0.796407	0.0931324
TCGA-95-7944-01A-11D-2185-05	7786923075_R03C01	Train Set	LUAD	primary	-	reject	reject	No Match	No Match	0.0189531	0.898906	0.0821405
TCGA-55-8206-01A-11D-2239-05	6264488067_R01C01	Train Set	LUAD	primary	-	reject	reject	No Match	No Match	0.0620818	0.751008	0.186911
TCGA-99-8033-01A-11D-2239-05	6264488067_R03C01	Train Set	LUAD	primary	-	reject	reject	No Match	No Match	0.0341876	0.868686	0.0971268
TCGA-55-8090-01A-11D-2239-05	6264488067_R06C02	Train Set	LUAD	primary	-	reject	reject	No Match	No Match	0.0743189	0.769728	0.155953
TCGA-55-8203-01A-11D-2239-05	6264488070_R03C01	Train Set	LUAD	primary	-	reject	reject	No Match	No Match	0.0357733	0.823257	0.140969
TCGA-99-8025-01A-11D-2239-05	6264488070_R05C02	Train Set	LUAD	primary	-	reject	reject	No Match	No Match	0.305517	0.50247	0.192013
TCGA-55-8510-01A-11D-2398-05	8784241063_R04C01	Train Set	LUAD	primary	-	reject	reject	No Match	No Match	0.0908613	0.763528	0.145611
TCGA-55-8614-01A-11D-2398-05	8784241063_R01C02	Train Set	LUAD	primary	-	reject	reject	No Match	No Match	0.0305803	0.867746	0.101673
TCGA-55-8615-01A-11D-2398-05	8784241063_R03C02	Train Set	LUAD	primary	-	reject	reject	No Match	No Match	0.274886	0.598429	0.126685
TCGA-86-8669-01A-11D-2398-05	8784241063_R04C02	Train Set	LUAD	primary	-	reject	reject	No Match	No Match	0.0570285	0.813567	0.129405
TCGA-55-8506-01A-11D-2398-05	8784241063_R05C02	Train Set	LUAD	primary	-	reject	reject	No Match	No Match	0.0422896	0.868254	0.0894564
TCGA-55-8514-01A-11D-2398-05	8784241076_R03C01	Train Set	LUAD	primary	-	reject	reject	No Match	No Match	0.794001	0.129507	0.0764924
TCGA-86-8672-01A-21D-2398-05	8784241076_R04C02	Train Set	LUAD	primary	-	reject	reject	No Match	No Match	0.486405	0.0759751	0.43762
TCGA-L9-A444-01A-21D-A24I-05	8795194076_R01C02	Train Set	LUAD	primary	-	reject	reject	No Match	No Match	0.046644	0.861751	0.0916049
TCGA-44-A47G-01A-21D-A24I-05	8795194077_R01C01	Train Set	LUAD	primary	-	reject	reject	No Match	No Match	0.0693631	0.839209	0.0914281
TCGA-MP-A4T9-01A-11D-A24U-05	8784241084_R05C01	Train Set	LUAD	primary	-	reject	reject	No Match	No Match	0.125176	0.7319	0.142924
TCGA-MN-A4N4-01A-12D-A24U-05	8784241110_R03C01	Train Set	LUAD	primary	-	reject	reject	No Match	No Match	0.0392896	0.801617	0.159093
TCGA-MN-A4N1-01A-11D-A24U-05	8784241110_R06C01	Train Set	LUAD	primary	-	reject	reject	No Match	No Match	0.0432748	0.863332	0.0933929
TCGA-MP-A4TF-01A-11D-A25R-05	8784241132_R06C01	Train Set	LUAD	primary	-	reject	reject	No Match	No Match	0.0423717	0.840026	0.117602
TCGA-MP-A4T4-01A-11D-A25R-05	8784241135_R01C01	Train Set	LUAD	primary	-	reject	reject	No Match	No Match	0.046764	0.86556	0.0876763
TCGA-MP-A5C7-01A-11D-A25R-05	9285451185_R01C02	Train Set	LUAD	primary	-	reject	reject	No Match	No Match	0.048633	0.742944	0.208423
TCGA-44-6147-01B-06D-A276-05	9305216011_R02C01	Train Set	LUAD	primary	-	reject	reject	No Match	No Match	0.452391	0.269483	0.278126
TCGA-44-3917-01B-02D-A276-05	9305216009_R04C01	Train Set	LUAD	primary	-	reject	reject	No Match	No Match	0.4193	0.473019	0.107681
TCGA-44-3918-01A-01D-A276-05	9305216009_R05C01	Train Set	LUAD	primary	-	reject	reject	No Match	No Match	0.0606878	0.852596	0.0867159
TCGA-44-5645-01B-04D-A276-05	9305216009_R04C02	Train Set	LUAD	primary	-	reject	reject	No Match	No Match	0.034762	0.879696	0.085542
TCGA-L9-A7SV-01A-11D-A398-05	9828653010_R06C02	Train Set	LUAD	primary	-	reject	reject	No Match	No Match	0.293329	0.591514	0.115157
TCGA-L9-A8F4-01A-11D-A398-05	9828653011_R04C01	Train Set	LUAD	primary	-	reject	reject	No Match	No Match	0.0237663	0.890217	0.086017
TCGA-49-AAR0-01A-21D-A398-05	9828653011_R05C02	Train Set	LUAD	primary	-	reject	reject	No Match	No Match	0.114602	0.748753	0.136645
TCGA-86-8278-01A-11D-2285-05	6285633036_R01C02	Train Set	LUAD	primary	-	reject	reject	No Match	No Match	0.0767343	0.775577	0.147689
TCGA-50-8459-01A-11D-2324-05	7786923084_R02C02	Train Set	LUAD	primary	-	reject	reject	No Match	No Match	0.0266528	0.894929	0.0784183
TCGA-05-5425-01A-02D-1626-05	6042308138_R04C02	Train Set	LUAD	primary	-	reject	reject	No Match	No Match	0.054017	0.692098	0.253885
TCGA-50-5946-01A-11D-1756-05	6285625099_R05C01	Train Set	LUAD	primary	-	reject	reject	No Match	No Match	0.13448	0.711731	0.153789
TCGA-95-7043-01A-11D-1947-05	6285650107_R03C02	Train Set	LUAD	primary	-	reject	reject	No Match	No Match	0.282881	0.384461	0.332658
TCGA-95-7039-01A-11D-1947-05	6285650110_R01C01	Train Set	LUAD	primary	-	reject	reject	No Match	No Match	0.488913	0.330365	0.180723
TCGA-78-7146-01A-11D-2037-05	7310440042_R06C01	Train Set	LUAD	primary	-	reject	reject	No Match	No Match	0.05401	0.840209	0.105781
TCGA-78-7153-01A-11D-2037-05	7310440042_R03C02	Train Set	LUAD	primary	-	reject	reject	No Match	No Match	0.186251	0.702441	0.111309
TCGA-78-7159-01A-11D-2037-05	6929742041_R06C01	Train Set	LUAD	primary	-	reject	reject	No Match	No Match	0.145114	0.499321	0.355565
TCGA-44-7671-01A-11D-2064-05	6929671039_R02C01	Train Set	LUAD	primary	-	reject	reject	No Match	No Match	0.121324	0.780398	0.098278
TCGA-50-5946-02A-11D-2087-05	6929742075_R04C02	Train Set	LUAD	primary	-	reject	reject	No Match	No Match	0.0896098	0.779303	0.131088
TCGA-93-7347-01A-11D-2185-05	7786923062_R04C02	Train Set	LUAD	primary	-	reject	reject	No Match	No Match	0.452578	0.303608	0.243814
TCGA-95-7562-01A-11D-2239-05	6264488070_R04C01	Train Set	LUAD	primary	-	reject	reject	No Match	No Match	0.267463	0.580997	0.15154
TCGA-J2-8194-01A-11D-2239-05	6264488070_R06C01	Train Set	LUAD	primary	-	reject	reject	No Match	No Match	0.700481	0.0416694	0.25785
TCGA-69-8253-01A-11D-2285-05	6285633020_R04C02	Train Set	LUAD	primary	-	reject	reject	No Match	No Match	0.0379177	0.878263	0.0838195
TCGA-62-8394-01A-11D-2324-05	7786923084_R03C02	Train Set	LUAD	primary	-	reject	reject	No Match	No Match	0.0269396	0.802825	0.170236
TCGA-62-8395-01A-11D-2324-05	7786923084_R06C02	Train Set	LUAD	primary	-	reject	reject	No Match	No Match	0.21037	0.552741	0.236889
TCGA-38-A44F-01A-11D-A24I-05	8795194077_R05C01	Train Set	LUAD	primary	-	reject	reject	No Match	No Match	0.161804	0.638576	0.199619
TCGA-97-A4M3-01A-11D-A24U-05	8784241084_R03C02	Train Set	LUAD	primary	-	reject	reject	No Match	No Match	0.139678	0.741528	0.118794
TCGA-97-A4M6-01A-11D-A24U-05	8784241110_R03C02	Train Set	LUAD	primary	-	reject	reject	No Match	No Match	0.041726	0.874683	0.0835908
TCGA-NJ-A4YF-01A-12D-A25R-05	8784241132_R03C01	Train Set	LUAD	primary	-	reject	reject	No Match	No Match	0.212588	0.650375	0.137037
TCGA-50-5049-01A-01D-1626-05	6042308138_R01C02	Train Set	LUAD	primary	-	reject	reject	No Match	No Match	0.0762597	0.821261	0.102479
TCGA-50-5066-01A-01D-1626-05	6042308099_R03C01	Train Set	LUAD	primary	-	reject	reject	No Match	No Match	0.010515	0.905952	0.083533
TCGA-50-5055-01A-01D-1626-05	6042308099_R02C02	Train Set	LUAD	primary	-	reject	reject	No Match	No Match	0.0330195	0.881597	0.0853832
TCGA-50-5072-01A-21D-1856-05	6285625072_R06C02	Train Set	LUAD	primary	-	reject	reject	No Match	No Match	0.0179404	0.888476	0.0935833
TCGA-44-2666-01B-02D-A276-05	9305216007_R06C02	Train Set	LUAD	primary	-	reject	reject	No Match	No Match	0.00964796	0.909991	0.0803611
TCGA-91-6848-01A-11D-1947-05	6285650106_R04C02	Train Set	LUAD	primary	-	reject	reject	No Match	No Match	0.0292937	0.82175	0.148956
TCGA-97-7938-01A-11D-2168-05	6285633062_R06C02	Train Set	LUAD	primary	-	reject	reject	No Match	No Match	0.0663711	0.784001	0.149627
TCGA-86-7954-01A-11D-2185-05	7786923075_R05C02	Train Set	LUAD	primary	-	reject	reject	No Match	No Match	0.0786366	0.766309	0.155054
TCGA-55-8512-01A-11D-2398-05	8784241063_R02C02	Train Set	LUAD	primary	-	reject	reject	No Match	No Match	0.224759	0.572301	0.20294
TCGA-95-A4VN-01A-11D-A25R-05	8784241135_R04C01	Train Set	LUAD	primary	-	reject	reject	No Match	No Match	0.137137	0.700777	0.162086
TCGA-50-5944-01A-11D-1756-05	6285625064_R01C02	Train Set	LUAD	primary	-	reject	reject	No Match	No Match	0.190542	0.70417	0.105288
TCGA-69-7763-01A-11D-2168-05	6285633062_R04C01	Train Set	LUAD	primary	-	reject	reject	No Match	No Match	0.0215925	0.902024	0.0763832
TCGA-97-8547-01A-11D-2398-05	8784241076_R04C01	Train Set	LUAD	primary	-	reject	reject	No Match	No Match	0.0940359	0.816037	0.0899269
TCGA-62-A470-01A-11D-A24I-05	8795194077_R06C02	Train Set	LUAD	primary	-	reject	reject	No Match	No Match	0.396512	0.382846	0.220643
TCGA-93-A4JQ-01A-11D-A24U-05	8784241120_R06C01	Train Set	LUAD	primary	-	reject	reject	No Match	No Match	0.0497122	0.863819	0.0864684
TCGA-NJ-A55A-01A-11D-A25R-05	8784241132_R02C02	Train Set	LUAD	primary	-	reject	reject	No Match	No Match	0.0707827	0.79908	0.130138
TCGA-NJ-A4YI-01A-11D-A25R-05	8784241132_R03C02	Train Set	LUAD	primary	-	reject	reject	No Match	No Match	0.0415401	0.868746	0.0897138
TCGA-95-A4VP-01A-21D-A25R-05	8784241135_R03C01	Train Set	LUAD	primary	-	reject	reject	No Match	No Match	0.0767918	0.766202	0.157006
TCGA-55-A57B-01A-12D-A398-05	9828653011_R05C01	Train Set	LUAD	primary	-	reject	reject	No Match	No Match	0.592974	0.0609588	0.346067
TCGA-97-8171-01A-11D-2285-05	6285633036_R04C02	Train Set	LUAD	primary	-	reject	reject	No Match	No Match	0.0381752	0.852591	0.109233
TCGA-86-A456-01A-11D-A24I-05	8795194077_R03C02	Train Set	LUAD	primary	-	reject	reject	No Match	No Match	0.0392009	0.867413	0.0933861
TCGA-49-AARO-01A-12D-A411-05	3999510111_R05C01	Train Set	LUAD	primary	-	reject	reject	No Match	No Match	0.0541188	0.804592	0.14129
TCGA-49-6743-01A-11D-1856-05	6285625068_R02C02	Train Set	LUAD	primary	-	reject	reject	No Match	No Match	0.0225799	0.898837	0.078583
TCGA-55-7911-01A-11D-2168-05	6285633063_R01C01	Train Set	LUAD	primary	-	reject	reject	No Match	No Match	0.019935	0.867501	0.112564
TCGA-NJ-A55O-01A-11D-A25R-05	8784241135_R06C01	Train Set	LUAD	primary	-	reject	reject	No Match	No Match	0.17256	0.555261	0.272178
TCGA-MP-A4TJ-01A-51D-A25R-05	8784241132_R06C02	Train Set	LUAD	primary	-	reject	reject	No Match	No Match	0.0530696	0.826298	0.120632
TCGA-G9-6351-01A-21D-1963-05	6285609068_R04C01	Train Set	PRAD	primary	-	reject	reject	No Match	No Match	0.346222	0.26531	0.388468
TCGA-G9-6343-01A-21D-1963-05	6285609068_R05C01	Train Set	PRAD	primary	-	reject	reject	No Match	No Match	0.0403024	0.817022	0.142676
TCGA-EJ-7123-01A-11D-1963-05	6929793020_R02C02	Train Set	PRAD	primary	-	reject	reject	No Match	No Match	0.0330126	0.863105	0.103883
TCGA-G9-6333-01A-12D-1963-05	6929793020_R04C01	Train Set	PRAD	primary	-	reject	reject	No Match	No Match	0.133835	0.549299	0.316866
TCGA-EJ-5496-01A-01D-1578-05	6264496027_R03C01	Train Set	PRAD	primary	-	reject	reject	No Match	No Match	0.356915	0.250727	0.392358
TCGA-CH-5763-01A-11D-1578-05	6264496027_R04C01	Train Set	PRAD	primary	-	reject	reject	No Match	No Match	0.0494652	0.818712	0.131822
TCGA-EJ-5497-01A-02D-1578-05	6264496012_R05C02	Train Set	PRAD	primary	-	reject	reject	No Match	No Match	0.185471	0.633271	0.181258
TCGA-CH-5746-01A-11D-1578-05	6264496046_R05C01	Train Set	PRAD	primary	-	reject	reject	No Match	No Match	0.146569	0.70156	0.151871
TCGA-EJ-5511-01A-01D-1578-05	6264496046_R02C02	Train Set	PRAD	primary	-	reject	reject	No Match	No Match	0.440637	0.382763	0.176599
TCGA-CH-5766-01A-11D-1578-05	6264496045_R03C01	Train Set	PRAD	primary	-	reject	reject	No Match	No Match	0.6451	0.103302	0.251598
TCGA-CH-5751-01A-11D-1578-05	6264496045_R06C01	Train Set	PRAD	primary	-	reject	reject	No Match	No Match	0.157972	0.615847	0.226181
TCGA-CH-5738-01A-11D-1578-05	6264496045_R01C02	Train Set	PRAD	primary	-	reject	reject	No Match	No Match	0.112252	0.605278	0.28247
TCGA-CH-5744-01A-11D-1578-05	6264496033_R01C01	Train Set	PRAD	primary	-	reject	reject	No Match	No Match	0.28506	0.484452	0.230488
TCGA-CH-5792-01A-11D-1578-05	6264496033_R01C02	Train Set	PRAD	primary	-	reject	reject	No Match	No Match	0.055662	0.786248	0.15809
TCGA-CH-5748-01A-11D-1578-05	6264496047_R02C01	Train Set	PRAD	primary	-	reject	reject	No Match	No Match	0.486265	0.0799564	0.433779
TCGA-EJ-5507-01A-01D-1578-05	6264496025_R02C01	Train Set	PRAD	primary	-	reject	reject	No Match	No Match	0.0746613	0.780026	0.145313
TCGA-G9-6494-01A-11D-1787-05	6929718002_R02C02	Train Set	PRAD	primary	-	reject	reject	No Match	No Match	0.0448207	0.841395	0.113784
TCGA-G9-6332-01A-11D-1787-05	6929718008_R03C01	Train Set	PRAD	primary	-	reject	reject	No Match	No Match	0.0335344	0.827366	0.139099
TCGA-G9-6378-01A-11D-1787-05	6929718014_R01C02	Train Set	PRAD	primary	-	reject	reject	No Match	No Match	0.644791	0.145114	0.210096
TCGA-EJ-7782-01A-11D-2116-05	7310440049_R02C01	Train Set	PRAD	primary	-	reject	reject	No Match	No Match	0.571877	0.177652	0.250472
TCGA-EJ-7794-01A-11D-2116-05	7310440049_R05C01	Train Set	PRAD	primary	-	reject	reject	No Match	No Match	0.586874	0.0580962	0.355029
TCGA-HC-7737-01A-11D-2116-05	7310440049_R06C01	Train Set	PRAD	primary	-	reject	reject	No Match	No Match	0.488373	0.096287	0.41534
TCGA-HI-7171-01A-12D-2116-05	7310440073_R01C02	Train Set	PRAD	primary	-	reject	reject	No Match	No Match	0.315892	0.238091	0.446017
TCGA-EJ-7789-01A-11D-2116-05	7310440082_R05C01	Train Set	PRAD	primary	-	reject	reject	No Match	No Match	0.355678	0.424451	0.219871
TCGA-HC-7818-01A-11D-2116-05	7310440082_R01C02	Train Set	PRAD	primary	-	reject	reject	No Match	No Match	0.0308201	0.84894	0.12024
TCGA-HC-7750-01A-11D-2116-05	7310440095_R03C01	Train Set	PRAD	primary	-	reject	reject	No Match	No Match	0.237024	0.362512	0.400464
TCGA-HC-8258-01A-11D-2261-05	6285633019_R06C01	Train Set	PRAD	primary	-	reject	reject	No Match	No Match	0.571268	0.0719039	0.356828
TCGA-HC-8260-01A-11D-2261-05	6285633019_R04C02	Train Set	PRAD	primary	-	reject	reject	No Match	No Match	0.20372	0.583794	0.212486
TCGA-HC-8259-01A-11D-2261-05	6285633019_R05C02	Train Set	PRAD	primary	-	reject	reject	No Match	No Match	0.168301	0.630716	0.200983
TCGA-HC-8265-01A-11D-2261-05	6285633020_R04C01	Train Set	PRAD	primary	-	reject	reject	No Match	No Match	0.633974	0.115788	0.250237
TCGA-G9-6339-01A-12D-A30Z-05	9305216142_R01C01	Train Set	PRAD	primary	-	reject	reject	No Match	No Match	0.0591066	0.798273	0.14262
TCGA-G9-6354-01A-11D-A30Z-05	9305216143_R04C01	Train Set	PRAD	primary	-	reject	reject	No Match	No Match	0.059231	0.784492	0.156277
TCGA-G9-6347-01A-11D-A31M-05	9283265090_R02C02	Train Set	PRAD	primary	-	reject	reject	No Match	No Match	0.0826472	0.73531	0.182043
TCGA-G9-6379-01A-11D-A31M-05	9283265090_R06C02	Train Set	PRAD	primary	-	reject	reject	No Match	No Match	0.268426	0.52363	0.207944
TCGA-EJ-A46D-01A-21D-A258-05	8784241045_R04C01	Train Set	PRAD	primary	-	reject	reject	No Match	No Match	0.349394	0.400239	0.250367
TCGA-EJ-A46E-01A-31D-A258-05	8784241045_R05C01	Train Set	PRAD	primary	-	reject	reject	No Match	No Match	0.102981	0.695281	0.201738
TCGA-J9-A52C-01A-11D-A26N-05	8795194083_R03C01	Train Set	PRAD	primary	-	reject	reject	No Match	No Match	0.314133	0.327244	0.358623
TCGA-EJ-A46H-01A-31D-A26N-05	8795194083_R01C02	Train Set	PRAD	primary	-	reject	reject	No Match	No Match	0.268711	0.578403	0.152887
TCGA-HC-A4ZV-01A-11D-A26N-05	8795194083_R02C02	Train Set	PRAD	primary	-	reject	reject	No Match	No Match	0.0360718	0.79326	0.170669
TCGA-FC-A5OB-01A-11D-A29T-05	9296931048_R04C01	Train Set	PRAD	primary	-	reject	reject	No Match	No Match	0.0638228	0.682983	0.253194
TCGA-EJ-A65G-01A-21D-A29T-05	9296931048_R05C01	Train Set	PRAD	primary	-	reject	reject	No Match	No Match	0.205878	0.647519	0.146603
TCGA-HC-A632-01A-11D-A29T-05	9296931048_R03C02	Train Set	PRAD	primary	-	reject	reject	No Match	No Match	0.336164	0.407168	0.256667
TCGA-H9-A6BY-01A-11D-A30F-05	9305216065_R02C02	Train Set	PRAD	primary	-	reject	reject	No Match	No Match	0.537173	0.0715213	0.391306
TCGA-HC-A6AN-01A-11D-A30F-05	9305216065_R05C02	Train Set	PRAD	primary	-	reject	reject	No Match	No Match	0.23708	0.505993	0.256926
TCGA-KK-A6E0-01A-11D-A30Z-05	9305216142_R05C01	Train Set	PRAD	primary	-	reject	reject	No Match	No Match	0.521697	0.273573	0.20473
TCGA-KK-A6E6-01A-11D-A30Z-05	9305216142_R06C02	Train Set	PRAD	primary	-	reject	reject	No Match	No Match	0.609796	0.0671195	0.323084
TCGA-QU-A6IL-01A-11D-A31M-05	9283265090_R01C01	Train Set	PRAD	primary	-	reject	reject	No Match	No Match	0.0796622	0.695621	0.224717
TCGA-QU-A6IN-01A-11D-A31M-05	9283265090_R06C01	Train Set	PRAD	primary	-	reject	reject	No Match	No Match	0.0125862	0.899754	0.0876602
TCGA-QU-A6IM-01A-11D-A31M-05	9283265090_R01C02	Train Set	PRAD	primary	-	reject	reject	No Match	No Match	0.0809674	0.764348	0.154685
TCGA-KK-A6E8-01A-11D-A31M-05	9283265100_R01C01	Train Set	PRAD	primary	-	reject	reject	No Match	No Match	0.176399	0.603561	0.220039
TCGA-KK-A7AU-01A-11D-A32C-05	9283265160_R02C01	Train Set	PRAD	primary	-	reject	reject	No Match	No Match	0.0298219	0.823753	0.146426
TCGA-KK-A7B2-01A-12D-A32C-05	9297949031_R05C01	Train Set	PRAD	primary	-	reject	reject	No Match	No Match	0.266756	0.432591	0.300652
TCGA-KK-A7AQ-01A-11D-A33U-05	9422491154_R06C01	Train Set	PRAD	primary	-	reject	reject	No Match	No Match	0.077485	0.773932	0.148583
TCGA-EJ-A6RA-01A-11D-A33U-05	9422493015_R02C01	Train Set	PRAD	primary	-	reject	reject	No Match	No Match	0.0329653	0.839585	0.12745
TCGA-SU-A7E7-01A-22D-A33U-05	9422493015_R04C01	Train Set	PRAD	primary	-	reject	reject	No Match	No Match	0.0892445	0.755278	0.155477
TCGA-KC-A7F3-01A-21D-A33U-05	9422493015_R02C02	Train Set	PRAD	primary	-	reject	reject	No Match	No Match	0.0319282	0.849832	0.11824
TCGA-KK-A7AY-01A-11D-A33U-05	9422493015_R03C02	Train Set	PRAD	primary	-	reject	reject	No Match	No Match	0.414307	0.4164	0.169294
TCGA-KK-A7B3-01A-11D-A33U-05	9422493015_R04C02	Train Set	PRAD	primary	-	reject	reject	No Match	No Match	0.40136	0.121564	0.477076
TCGA-VP-A87H-01A-11D-A34V-05	9630789122_R03C01	Train Set	PRAD	primary	-	reject	reject	No Match	No Match	0.150406	0.642146	0.207447
TCGA-J9-A8CL-01A-11D-A34V-05	9630789125_R01C01	Train Set	PRAD	primary	-	reject	reject	No Match	No Match	0.054647	0.813228	0.132125
TCGA-VN-A88O-01A-11D-A34V-05	9630789125_R03C02	Train Set	PRAD	primary	-	reject	reject	No Match	No Match	0.270546	0.291773	0.43768
TCGA-VN-A88P-01A-11D-A34V-05	9630789138_R04C01	Train Set	PRAD	primary	-	reject	reject	No Match	No Match	0.153674	0.685779	0.160548
TCGA-J9-A8CP-01A-11D-A34V-05	9630789138_R05C02	Train Set	PRAD	primary	-	reject	reject	No Match	No Match	0.297726	0.453179	0.249096
TCGA-YL-A8HO-01A-11D-A365-05	9934625034_R04C02	Train Set	PRAD	primary	-	reject	reject	No Match	No Match	0.285027	0.250615	0.464358
TCGA-KK-A8I7-01A-21D-A365-05	9934625034_R06C02	Train Set	PRAD	primary	-	reject	reject	No Match	No Match	0.0684305	0.819488	0.112081
TCGA-KK-A8IB-01A-11D-A365-05	9934625036_R02C01	Train Set	PRAD	primary	-	reject	reject	No Match	No Match	0.0447482	0.820259	0.134993
TCGA-KK-A8IH-01A-11D-A365-05	9934625042_R04C01	Train Set	PRAD	primary	-	reject	reject	No Match	No Match	0.168014	0.636173	0.195812
TCGA-KK-A8I5-01A-11D-A365-05	9934625042_R06C02	Train Set	PRAD	primary	-	reject	reject	No Match	No Match	0.534268	0.0737203	0.392012
TCGA-V1-A8MK-01A-11D-A365-05	9934625049_R04C01	Train Set	PRAD	primary	-	reject	reject	No Match	No Match	0.0771188	0.702556	0.220325
TCGA-YL-A8HL-01A-11D-A365-05	9934625049_R04C02	Train Set	PRAD	primary	-	reject	reject	No Match	No Match	0.536107	0.229088	0.234805
TCGA-2A-A8VL-01A-21D-A378-05	9934625093_R02C02	Train Set	PRAD	primary	-	reject	reject	No Match	No Match	0.149012	0.619725	0.231263
TCGA-ZG-A8QZ-01A-11D-A378-05	9934625093_R05C02	Train Set	PRAD	primary	-	reject	reject	No Match	No Match	0.243602	0.537668	0.218729
TCGA-V1-A8WN-01A-11D-A378-05	9934625147_R04C01	Train Set	PRAD	primary	-	reject	reject	No Match	No Match	0.725987	0.159774	0.114239
TCGA-2A-A8VV-01A-11D-A378-05	9934625152_R01C01	Train Set	PRAD	primary	-	reject	reject	No Match	No Match	0.406085	0.110274	0.483641
TCGA-YL-A8SC-01A-11D-A378-05	9934625152_R03C01	Train Set	PRAD	primary	-	reject	reject	No Match	No Match	0.640354	0.11004	0.249606
TCGA-YJ-A8SW-01A-11D-A378-05	9934625168_R04C01	Train Set	PRAD	primary	-	reject	reject	No Match	No Match	0.0572895	0.777732	0.164978
TCGA-ZG-A8QW-01A-11D-A378-05	9934625168_R05C01	Train Set	PRAD	primary	-	reject	reject	No Match	No Match	0.044053	0.808331	0.147616
TCGA-2A-A8W1-01A-11D-A378-05	9934625168_R03C02	Train Set	PRAD	primary	-	reject	reject	No Match	No Match	0.644747	0.118484	0.236769
TCGA-V1-A8WS-01A-11D-A378-05	9934625168_R04C02	Train Set	PRAD	primary	-	reject	reject	No Match	No Match	0.056361	0.818504	0.125135
TCGA-ZG-A9LN-01A-11D-A41L-05	3999543013_R01C01	Train Set	PRAD	primary	-	reject	reject	No Match	No Match	0.380054	0.419652	0.200294
TCGA-VN-A943-01A-11D-A41L-05	3999543013_R01C02	Train Set	PRAD	primary	-	reject	reject	No Match	No Match	0.147805	0.696	0.156195
TCGA-V1-A9Z7-01A-11D-A41L-05	3999543013_R03C02	Train Set	PRAD	primary	-	reject	reject	No Match	No Match	0.379506	0.164609	0.455885
TCGA-ZG-A9LY-01A-11D-A41L-05	3999543014_R03C01	Train Set	PRAD	primary	-	reject	reject	No Match	No Match	0.0931891	0.678435	0.228376
TCGA-XK-AAIR-01A-11D-A41L-05	3999543014_R04C01	Train Set	PRAD	primary	-	reject	reject	No Match	No Match	0.22654	0.433875	0.339585
TCGA-V1-A9O5-06A-11D-A41L-05	3999543014_R05C01	Train Set	PRAD	primary	-	reject	reject	No Match	No Match	0.0191352	0.89515	0.0857149
TCGA-ZG-A9LZ-01A-11D-A41L-05	3999543025_R01C01	Train Set	PRAD	primary	-	reject	reject	No Match	No Match	0.156989	0.656436	0.186575
TCGA-2A-AAYU-01A-11D-A41L-05	3999543025_R03C02	Train Set	PRAD	primary	-	reject	reject	No Match	No Match	0.0768998	0.612088	0.311012
TCGA-ZG-A9MC-01A-31D-A41L-05	3999543026_R02C02	Train Set	PRAD	primary	-	reject	reject	No Match	No Match	0.0721985	0.777547	0.150254
TCGA-V1-A9OH-01A-11D-A41L-05	3999543026_R04C02	Train Set	PRAD	primary	-	reject	reject	No Match	No Match	0.234327	0.60775	0.157922
TCGA-V1-A9ZG-01A-11D-A41L-05	3999543026_R05C02	Train Set	PRAD	primary	-	reject	reject	No Match	No Match	0.0865048	0.765023	0.148472
TCGA-2A-AAYF-01A-11D-A41L-05	3999543026_R06C02	Train Set	PRAD	primary	-	reject	reject	No Match	No Match	0.0333232	0.852642	0.114034
TCGA-ZG-A9L4-01A-11D-A41L-05	3999547132_R04C01	Train Set	PRAD	primary	-	reject	reject	No Match	No Match	0.483784	0.0978654	0.41835
TCGA-V1-A9Z8-01A-11D-A41L-05	3999547132_R01C02	Train Set	PRAD	primary	-	reject	reject	No Match	No Match	0.098479	0.625881	0.27564
TCGA-ZG-A9LB-01A-11D-A41L-05	3999547134_R03C01	Train Set	PRAD	primary	-	reject	reject	No Match	No Match	0.0335825	0.847777	0.11864
TCGA-EJ-A46G-01A-31D-A26N-05	8795194083_R01C01	Train Set	PRAD	primary	-	reject	reject	No Match	No Match	0.0914204	0.736573	0.172006
TCGA-EJ-A65D-01A-11D-A30F-05	9305216065_R06C01	Train Set	PRAD	primary	-	reject	reject	No Match	No Match	0.210661	0.575098	0.214241
TCGA-VN-A88Q-01A-11D-A34V-05	9630789122_R01C02	Train Set	PRAD	primary	-	reject	reject	No Match	No Match	0.366522	0.259424	0.374054
TCGA-EJ-A8FP-01A-21D-A365-05	9934625049_R05C02	Train Set	PRAD	primary	-	reject	reject	No Match	No Match	0.228695	0.280859	0.490446
TCGA-XJ-A9DI-01A-11D-A378-05	9934625152_R05C02	Train Set	PRAD	primary	-	reject	reject	No Match	No Match	0.317736	0.40707	0.275194
TCGA-V1-A9ZK-01A-11D-A41L-05	3999543013_R03C01	Train Set	PRAD	primary	-	reject	reject	No Match	No Match	0.0307734	0.826494	0.142733
TCGA-AG-A020-11A-11D-A081-05	5775041086_R01C02	Train Set	READ	primary	-	reject	reject	No Match	No Match	0.528974	0.376371	0.0946542
TCGA-AG-A01W-11A-11D-A081-05	5775041086_R02C01	Train Set	READ	primary	-	reject	reject	No Match	No Match	0.0310208	0.834359	0.13462
TCGA-AG-3731-01A-11D-1734-05	6055424040_R04C02	Train Set	READ	primary	-	reject	reject	No Match	No Match	0.0416428	0.860414	0.0979433
TCGA-BM-6198-01A-11D-1734-05	6055424075_R01C02	Train Set	READ	primary	-	reject	reject	No Match	No Match	0.339325	0.499063	0.161612
TCGA-EI-6514-01A-11D-1734-05	6055424075_R02C01	Train Set	READ	primary	-	reject	reject	No Match	No Match	0.0959126	0.352813	0.551275
TCGA-AG-3591-01A-01D-1734-05	6055424075_R03C01	Train Set	READ	primary	-	reject	reject	No Match	No Match	0.0823924	0.778699	0.138908
TCGA-EI-6512-01A-11D-1734-05	6055424097_R01C01	Train Set	READ	primary	-	reject	reject	No Match	No Match	0.0217219	0.888572	0.0897057
TCGA-F5-6465-01A-11D-1734-05	6055424097_R05C01	Train Set	READ	primary	-	reject	reject	No Match	No Match	0.154268	0.299503	0.546229
TCGA-DC-6158-01A-11D-1658-05	6929718042_R04C02	Train Set	READ	primary	-	reject	reject	No Match	No Match	0.258114	0.624914	0.116972
TCGA-EF-5830-01A-01D-1658-05	6929718042_R05C02	Train Set	READ	primary	-	reject	reject	No Match	No Match	0.0480001	0.812068	0.139932
TCGA-CI-6624-01C-11D-1828-05	6929718058_R04C02	Train Set	READ	primary	-	reject	reject	No Match	No Match	0.0285476	0.806597	0.164856
TCGA-F5-6702-01A-11D-1828-05	6929718061_R04C01	Train Set	READ	primary	-	reject	reject	No Match	No Match	0.0397283	0.871506	0.0887658
TCGA-CI-6622-01A-11D-1828-05	6929718061_R06C01	Train Set	READ	primary	-	reject	reject	No Match	No Match	0.0211494	0.876383	0.102467
TCGA-DT-5265-01A-21D-1828-05	6929718081_R04C01	Train Set	READ	primary	-	reject	reject	No Match	No Match	0.112729	0.790456	0.0968148
TCGA-F5-6813-01A-11D-1828-05	6929718081_R06C01	Train Set	READ	primary	-	reject	reject	No Match	No Match	0.0285863	0.863858	0.107556
TCGA-AF-6672-01A-11D-1828-05	6929718081_R06C02	Train Set	READ	primary	-	reject	reject	No Match	No Match	0.0554297	0.754413	0.190157
TCGA-EI-7004-01A-11D-1926-05	6929718113_R04C02	Train Set	READ	primary	-	reject	reject	No Match	No Match	0.400465	0.342	0.257535
TCGA-F5-6861-01A-11D-1926-05	6929718114_R01C01	Train Set	READ	primary	-	reject	reject	No Match	No Match	0.090609	0.804556	0.104835
TCGA-AH-6903-01A-11D-1926-05	6929718114_R02C01	Train Set	READ	primary	-	reject	reject	No Match	No Match	0.598346	0.278534	0.12312
TCGA-F5-6863-01A-11D-1926-05	6929718114_R03C01	Train Set	READ	primary	-	reject	reject	No Match	No Match	0.0389724	0.819568	0.14146
TCGA-EI-6883-01A-31D-1926-05	6929718114_R06C01	Train Set	READ	primary	-	reject	reject	No Match	No Match	0.0379718	0.855518	0.10651
TCGA-BG-A0YV-01A-11D-A10N-05	6042324053_R03C02	Train Set	UCEC	primary	-	reject	reject	No Match	No Match	0.307003	0.572478	0.12052
TCGA-AX-A1CC-01A-11D-A138-05	6042316143_R02C02	Train Set	UCEC	primary	-	reject	reject	No Match	No Match	0.405836	0.468477	0.125687
TCGA-B5-A0K8-01A-11D-A14N-05	6042316100_R03C01	Train Set	UCEC	primary	-	reject	reject	No Match	No Match	0.235648	0.621015	0.143336
TCGA-EY-A212-01A-11D-A14N-05	6042316100_R04C01	Train Set	UCEC	primary	-	reject	reject	No Match	No Match	0.854651	0.0283813	0.116968
TCGA-D1-A1NU-01A-11D-A14H-05	6264496137_R04C01	Train Set	UCEC	primary	-	reject	reject	No Match	No Match	0.382165	0.393852	0.223982
TCGA-A5-A2K2-01A-11D-A18O-05	6929718099_R03C02	Train Set	UCEC	primary	-	reject	reject	No Match	No Match	0.874284	0.0660519	0.0596643
TCGA-AJ-A2QM-01A-11D-A18O-05	6929718105_R01C02	Train Set	UCEC	primary	-	reject	reject	No Match	No Match	0.847206	0.0285499	0.124244
TCGA-EO-A22X-01A-11D-A17Z-05	6929718085_R02C01	Train Set	UCEC	primary	-	reject	reject	No Match	No Match	0.0362766	0.867546	0.0961773
TCGA-EO-A22Y-01A-11D-A17Z-05	6929718085_R06C01	Train Set	UCEC	primary	-	reject	reject	No Match	No Match	0.791162	0.135324	0.0735145
TCGA-D1-A2G7-01A-21D-A17Z-05	6929718085_R06C02	Train Set	UCEC	primary	-	reject	reject	No Match	No Match	0.592825	0.323235	0.0839394
TCGA-AX-A2IO-01A-11D-A17Z-05	6929718086_R01C01	Train Set	UCEC	primary	-	reject	reject	No Match	No Match	0.841822	0.0592414	0.0989369
TCGA-AX-A2IN-01A-12D-A17Z-05	6929718086_R06C01	Train Set	UCEC	primary	-	reject	reject	No Match	No Match	0.589168	0.293869	0.116964
TCGA-DI-A2QY-01A-12D-A19Z-05	6929671047_R03C01	Train Set	UCEC	primary	-	reject	reject	No Match	No Match	0.679655	0.143372	0.176974
TCGA-KP-A3W4-01A-11D-A22B-05	7786923092_R02C02	Train Set	UCEC	primary	-	reject	reject	No Match	No Match	0.324733	0.493636	0.181631
TCGA-K6-A3WQ-01A-11D-A22B-05	7786923094_R04C02	Train Set	UCEC	primary	-	reject	reject	No Match	No Match	0.314861	0.438098	0.247041
TCGA-EY-A3QX-01A-11D-A22B-05	7796806046_R04C02	Train Set	UCEC	primary	-	reject	reject	No Match	No Match	0.834098	0.0241863	0.141716
TCGA-FI-A3PV-01A-11D-A22B-05	7796806046_R06C02	Train Set	UCEC	primary	-	reject	reject	No Match	No Match	0.568496	0.230122	0.201382
TCGA-BG-A3PP-01A-11D-A22B-05	7796806104_R06C01	Train Set	UCEC	primary	-	reject	reject	No Match	No Match	0.20872	0.580748	0.210532
TCGA-B5-A5OD-01A-11D-A31V-05	9283265064_R04C01	Train Set	UCEC	primary	-	reject	reject	No Match	No Match	0.686234	0.133774	0.179992
TCGA-E6-A8L9-01A-21D-A37Q-05	9721366013_R01C02	Train Set	UCEC	primary	-	reject	reject	No Match	No Match	0.0148919	0.890587	0.0945215
TCGA-JU-AAVI-01A-11D-A409-05	9934398119_R05C02	Train Set	UCEC	primary	-	reject	reject	No Match	No Match	0.814296	0.0735045	0.1122
TCGA-B5-A11E-01A-11D-A10N-05	6042316057_R04C01	Train Set	UCEC	primary	-	reject	reject	No Match	No Match	0.891354	0.0557839	0.052862
TCGA-EY-A1GK-01A-11D-A13K-05	6042308137_R05C01	Train Set	UCEC	primary	-	reject	reject	No Match	No Match	0.787114	0.0896474	0.123238
TCGA-AP-A1DV-01A-21D-A138-05	6042316102_R05C02	Train Set	UCEC	primary	-	reject	reject	No Match	No Match	0.808221	0.0264076	0.165372
TCGA-B5-A1MX-01A-11D-A145-05	6042316114_R04C01	Train Set	UCEC	primary	-	reject	reject	No Match	No Match	0.606469	0.237071	0.15646
TCGA-BG-A2AD-01A-21D-A16G-05	6264509043_R03C02	Train Set	UCEC	primary	-	reject	reject	No Match	No Match	0.0664434	0.689028	0.244529
TCGA-D1-A1NY-01A-11D-A16G-05	6264509044_R04C01	Train Set	UCEC	primary	-	reject	reject	No Match	No Match	0.173986	0.591038	0.234976
TCGA-D1-A16V-01A-11D-A12K-05	6164655025_R05C02	Train Set	UCEC	primary	-	reject	reject	No Match	No Match	0.80569	0.0762826	0.118027
TCGA-BS-A0T9-01A-11D-A12K-05	6164655045_R04C02	Train Set	UCEC	primary	-	reject	reject	No Match	No Match	0.734539	0.15566	0.109801
TCGA-B5-A11P-01B-11D-A14H-05	6264496133_R05C02	Train Set	UCEC	primary	-	reject	reject	No Match	No Match	0.813743	0.115006	0.0712507
TCGA-FI-A2D0-01A-11D-A17F-05	6264496137_R04C02	Train Set	UCEC	primary	-	reject	reject	No Match	No Match	0.442686	0.334201	0.223112
TCGA-D1-A2G5-01A-11D-A17F-05	6264509013_R02C02	Train Set	UCEC	primary	-	reject	reject	No Match	No Match	0.542312	0.217013	0.240675
TCGA-D1-A1O0-01A-11D-A17F-05	6264509017_R01C02	Train Set	UCEC	primary	-	reject	reject	No Match	No Match	0.830995	0.115827	0.0531775
TCGA-BG-A0MA-01A-11D-A17F-05	6264509017_R02C02	Train Set	UCEC	primary	-	reject	reject	No Match	No Match	0.0897776	0.802964	0.107258
TCGA-DI-A2QU-01A-11D-A18O-05	6929718099_R02C02	Train Set	UCEC	primary	-	reject	reject	No Match	No Match	0.680638	0.20236	0.117001
TCGA-AJ-A2QK-01A-11D-A18O-05	6929718099_R04C02	Train Set	UCEC	primary	-	reject	reject	No Match	No Match	0.812758	0.119119	0.0681231
TCGA-EO-A22S-01A-11D-A18O-05	6929718099_R06C02	Train Set	UCEC	primary	-	reject	reject	No Match	No Match	0.590373	0.181171	0.228456
TCGA-BG-A2L7-01A-11D-A18O-05	6929718105_R06C02	Train Set	UCEC	primary	-	reject	reject	No Match	No Match	0.128433	0.581326	0.290241
TCGA-DF-A2L0-01A-11D-A17Z-05	6929718085_R05C01	Train Set	UCEC	primary	-	reject	reject	No Match	No Match	0.749806	0.045496	0.204698
TCGA-DF-A2KU-01A-11D-A17Z-05	6929718085_R03C02	Train Set	UCEC	primary	-	reject	reject	No Match	No Match	0.579423	0.228566	0.192011
TCGA-EO-A2CH-01A-11D-A17Z-05	6929718086_R04C01	Train Set	UCEC	primary	-	reject	reject	No Match	No Match	0.627323	0.259268	0.113409
TCGA-EO-A3AS-01A-11D-A19Z-05	6929671039_R01C02	Train Set	UCEC	primary	-	reject	reject	No Match	No Match	0.129091	0.769398	0.101511
TCGA-EY-A2OQ-01A-11D-A19Z-05	6929671039_R05C02	Train Set	UCEC	primary	-	reject	reject	No Match	No Match	0.860829	0.0761543	0.0630171
TCGA-AJ-A3BI-01A-11D-A212-05	6929793072_R05C01	Train Set	UCEC	primary	-	reject	reject	No Match	No Match	0.494024	0.362572	0.143405
TCGA-D1-A3DA-01A-12D-A212-05	6929793072_R01C02	Train Set	UCEC	primary	-	reject	reject	No Match	No Match	0.460302	0.407442	0.132256
TCGA-AX-A3FZ-01A-11D-A22B-05	7786923094_R01C01	Train Set	UCEC	primary	-	reject	reject	No Match	No Match	0.915706	0.0477892	0.0365048
TCGA-AX-A3FT-01A-11D-A22B-05	7786923094_R04C01	Train Set	UCEC	primary	-	reject	reject	No Match	No Match	0.361123	0.537845	0.101032
TCGA-AJ-A3NC-01A-11D-A22B-05	7786923099_R01C02	Train Set	UCEC	primary	-	reject	reject	No Match	No Match	0.722194	0.205884	0.0719229
TCGA-BG-A3EW-01A-11D-A22B-05	7786923099_R03C02	Train Set	UCEC	primary	-	reject	reject	No Match	No Match	0.649944	0.205677	0.144379
TCGA-AX-A3G8-01A-11D-A22B-05	7796806046_R01C02	Train Set	UCEC	primary	-	reject	reject	No Match	No Match	0.305392	0.564836	0.129771
TCGA-B5-A3FC-01A-11D-A22B-05	7796806046_R05C02	Train Set	UCEC	primary	-	reject	reject	No Match	No Match	0.0320257	0.880234	0.0877407
TCGA-BK-A139-01A-11D-A27B-05	9305216011_R05C02	Train Set	UCEC	primary	-	reject	reject	No Match	No Match	0.0897198	0.681646	0.228634
TCGA-BK-A139-01C-08D-A27B-05	9305216011_R06C02	Train Set	UCEC	primary	-	reject	reject	No Match	No Match	0.827173	0.0465225	0.126305
TCGA-D1-A0ZV-01A-11D-A10N-05	6042316057_R04C02	Train Set	UCEC	primary	-	reject	reject	No Match	No Match	0.831029	0.115274	0.0536966
TCGA-B5-A11V-01A-11D-A10N-05	6042316057_R05C02	Train Set	UCEC	primary	-	reject	reject	No Match	No Match	0.565654	0.239946	0.1944
TCGA-B5-A11Y-01A-21D-A10N-05	6042324053_R05C01	Train Set	UCEC	primary	-	reject	reject	No Match	No Match	0.926216	0.0214344	0.0523499
TCGA-B5-A11Z-01A-11D-A10N-05	6042324053_R02C02	Train Set	UCEC	primary	-	reject	reject	No Match	No Match	0.472399	0.398844	0.128757
TCGA-AX-A06D-01A-11D-A123-05	6055432008_R04C02	Train Set	UCEC	primary	-	reject	reject	No Match	No Match	0.791963	0.0801112	0.127926
TCGA-B5-A11M-01A-11D-A123-05	6055432009_R01C01	Train Set	UCEC	primary	-	reject	reject	No Match	No Match	0.645834	0.177432	0.176734
TCGA-B5-A11N-01A-11D-A123-05	6055432009_R05C02	Train Set	UCEC	primary	-	reject	reject	No Match	No Match	0.832671	0.0752688	0.0920605
TCGA-B5-A11Q-01A-11D-A123-05	6055424121_R04C01	Train Set	UCEC	primary	-	reject	reject	No Match	No Match	0.0363712	0.843085	0.120543
TCGA-B5-A11O-01A-11D-A123-05	6055424121_R01C02	Train Set	UCEC	primary	-	reject	reject	No Match	No Match	0.904444	0.0552981	0.0402578
TCGA-B5-A11J-01A-11D-A123-05	6055424121_R02C02	Train Set	UCEC	primary	-	reject	reject	No Match	No Match	0.874516	0.0624864	0.0629975
TCGA-EY-A1GH-01A-11D-A13K-05	6042308137_R03C01	Train Set	UCEC	primary	-	reject	reject	No Match	No Match	0.386244	0.489138	0.124618
TCGA-B5-A11L-01B-21D-A13K-05	6042308137_R06C01	Train Set	UCEC	primary	-	reject	reject	No Match	No Match	0.317727	0.501498	0.180775
TCGA-EY-A1GU-01A-11D-A13K-05	6042308077_R01C01	Train Set	UCEC	primary	-	reject	reject	No Match	No Match	0.528295	0.34279	0.128915
TCGA-AX-A1CI-01A-11D-A138-05	6042316142_R05C02	Train Set	UCEC	primary	-	reject	reject	No Match	No Match	0.22888	0.636781	0.134339
TCGA-AX-A1C4-01A-11D-A138-05	6042316102_R03C01	Train Set	UCEC	primary	-	reject	reject	No Match	No Match	0.237211	0.652455	0.110334
TCGA-AP-A1DO-01A-11D-A138-05	6042316114_R03C01	Train Set	UCEC	primary	-	reject	reject	No Match	No Match	0.363844	0.214639	0.421517
TCGA-A5-A0VO-01A-21D-A10A-05	6042316100_R04C02	Train Set	UCEC	primary	-	reject	reject	No Match	No Match	0.0934397	0.777149	0.129412
TCGA-BG-A0VZ-01A-11D-A10A-05	6042316100_R05C02	Train Set	UCEC	primary	-	reject	reject	No Match	No Match	0.612804	0.259599	0.127597
TCGA-BG-A0W1-01A-12D-A10A-05	6042316100_R06C02	Train Set	UCEC	primary	-	reject	reject	No Match	No Match	0.0314824	0.83087	0.137648
TCGA-AX-A0J0-01A-11D-A10A-05	6042316142_R03C01	Train Set	UCEC	primary	-	reject	reject	No Match	No Match	0.863051	0.0258735	0.111076
TCGA-D1-A16J-01A-11D-A12K-05	6164647035_R03C01	Train Set	UCEC	primary	-	reject	reject	No Match	No Match	0.780776	0.142716	0.0765077
TCGA-D1-A17C-01A-11D-A12K-05	6164647036_R05C01	Train Set	UCEC	primary	-	reject	reject	No Match	No Match	0.0475146	0.812713	0.139772
TCGA-D1-A16R-01A-11D-A12K-05	6164647036_R04C02	Train Set	UCEC	primary	-	reject	reject	No Match	No Match	0.414486	0.407435	0.178078
TCGA-D1-A16Q-01A-12D-A12K-05	6164655025_R04C01	Train Set	UCEC	primary	-	reject	reject	No Match	No Match	0.399206	0.426807	0.173987
TCGA-D1-A16D-01A-11D-A12K-05	6164655025_R06C02	Train Set	UCEC	primary	-	reject	reject	No Match	No Match	0.38025	0.520491	0.0992592
TCGA-D1-A1O7-01A-11D-A14H-05	6264496133_R05C01	Train Set	UCEC	primary	-	reject	reject	No Match	No Match	0.317538	0.580052	0.10241
TCGA-BS-A0V4-01A-11D-A14H-05	6264496133_R01C02	Train Set	UCEC	primary	-	reject	reject	No Match	No Match	0.824054	0.0817032	0.0942425
TCGA-B5-A1MV-01A-31D-A14H-05	6264496133_R04C02	Train Set	UCEC	primary	-	reject	reject	No Match	No Match	0.444252	0.250956	0.304792
TCGA-AJ-A3EJ-01A-11D-A19Z-05	6929671046_R05C01	Train Set	UCEC	primary	-	reject	reject	No Match	No Match	0.0215009	0.890454	0.0880453
TCGA-EY-A2OO-01A-11D-A19Z-05	6929671047_R04C01	Train Set	UCEC	primary	-	reject	reject	No Match	No Match	0.769026	0.157659	0.0733154
TCGA-BK-A56F-01A-32D-A27Y-05	9285451179_R01C01	Train Set	UCEC	primary	-	reject	reject	No Match	No Match	0.623465	0.229391	0.147145
TCGA-EY-A547-01A-11D-A27Y-05	9285451179_R05C01	Train Set	UCEC	primary	-	reject	reject	No Match	No Match	0.683648	0.143002	0.17335
TCGA-QS-A5YQ-01A-11D-A31V-05	9283265064_R02C02	Train Set	UCEC	primary	-	reject	reject	No Match	No Match	0.0254819	0.817004	0.157514
TCGA-QF-A5YT-01A-11D-A31V-05	9283265064_R03C02	Train Set	UCEC	primary	-	reject	reject	No Match	No Match	0.407914	0.39958	0.192506
TCGA-SJ-A6ZJ-01A-12D-A34S-05	9422492127_R05C02	Train Set	UCEC	primary	-	reject	reject	No Match	No Match	0.876987	0.0468074	0.076206
TCGA-EY-A72D-01A-12D-A34S-05	9422492134_R05C01	Train Set	UCEC	primary	-	reject	reject	No Match	No Match	0.917064	0.0433811	0.0395546
TCGA-BK-A6W4-01A-12D-A34S-05	9422492134_R01C02	Train Set	UCEC	primary	-	reject	reject	No Match	No Match	0.736928	0.0993822	0.163689
TCGA-AJ-A8CW-01A-11D-A37Q-05	9721366013_R04C01	Train Set	UCEC	primary	-	reject	reject	No Match	No Match	0.616708	0.243324	0.139968
TCGA-4E-A92E-01A-11D-A37Q-05	9721366013_R05C02	Train Set	UCEC	primary	-	reject	reject	No Match	No Match	0.831458	0.0232876	0.145254
TCGA-2E-A9G8-01A-11D-A409-05	9934398135_R01C01	Train Set	UCEC	primary	-	reject	reject	No Match	No Match	0.160383	0.389586	0.450031
TCGA-VQ-A94U-01A-12D-A411-05	3999492087_R01C02	Train Set	STAD	primary	-	reject	reject	No Match	No Match	0.33598	0.56883	0.0951901
TCGA-VQ-A92D-01A-11D-A411-05	3999492096_R01C02	Train Set	STAD	primary	-	reject	reject	No Match	No Match	0.307913	0.58814	0.103947
TCGA-VQ-A91D-01A-11D-A411-05	3999492096_R05C01	Train Set	STAD	primary	-	reject	reject	No Match	No Match	0.134787	0.743475	0.121738
TCGA-VQ-A91A-01A-11D-A411-05	3999492096_R05C02	Train Set	STAD	primary	-	reject	reject	No Match	No Match	0.0712693	0.849973	0.0787579
TCGA-VQ-AA6D-01A-11D-A411-05	3999492099_R06C02	Train Set	STAD	primary	-	reject	reject	No Match	No Match	0.639663	0.278522	0.0818142
TCGA-VQ-A8PP-01A-21D-A411-05	3999492106_R05C01	Train Set	STAD	primary	-	reject	reject	No Match	No Match	0.843018	0.113213	0.0437688
TCGA-VQ-A924-01A-11D-A411-05	3999492115_R01C02	Train Set	STAD	primary	-	reject	reject	No Match	No Match	0.0869662	0.758616	0.154418
TCGA-VQ-A923-01A-11D-A411-05	3999492115_R02C01	Train Set	STAD	primary	-	reject	reject	No Match	No Match	0.0479491	0.870165	0.0818858
TCGA-3M-AB46-01A-11D-A411-05	3999492115_R02C02	Train Set	STAD	primary	-	reject	reject	No Match	No Match	0.589434	0.311811	0.0987554
TCGA-VQ-A8PY-01A-11D-A411-05	3999492115_R03C02	Train Set	STAD	primary	-	reject	reject	No Match	No Match	0.21118	0.683916	0.104904
TCGA-VQ-A91S-01A-11D-A411-05	3999492115_R04C01	Train Set	STAD	primary	-	reject	reject	No Match	No Match	0.0679652	0.845403	0.0866322
TCGA-IN-AB1V-01A-21D-A411-05	3999492115_R04C02	Train Set	STAD	primary	-	reject	reject	No Match	No Match	0.0772718	0.835287	0.0874412
TCGA-CG-5733-01A-11D-1601-05	6285609037_R02C02	Train Set	STAD	primary	-	reject	reject	No Match	No Match	0.610651	0.287232	0.102117
TCGA-CG-5723-01A-11D-1601-05	6285609043_R05C02	Train Set	STAD	primary	-	reject	reject	No Match	No Match	0.491095	0.417946	0.0909592
TCGA-CG-5725-01A-11D-1601-05	6285609051_R04C01	Train Set	STAD	primary	-	reject	reject	No Match	No Match	0.0126796	0.906827	0.080493
TCGA-D7-6519-01A-11D-1801-05	6285609111_R01C02	Train Set	STAD	primary	-	reject	reject	No Match	No Match	0.837795	0.109453	0.0527523
TCGA-CG-4441-01A-01D-1801-05	6285609111_R02C01	Train Set	STAD	primary	-	reject	reject	No Match	No Match	0.0727576	0.829718	0.0975249
TCGA-D7-6527-01A-11D-1801-05	6285609111_R03C02	Train Set	STAD	primary	-	reject	reject	No Match	No Match	0.745451	0.198016	0.0565338
TCGA-CG-5716-01A-21D-1801-05	6285617033_R01C02	Train Set	STAD	primary	-	reject	reject	No Match	No Match	0.0413092	0.869653	0.0890381
TCGA-BR-6566-01A-11D-1801-05	6285617033_R03C01	Train Set	STAD	primary	-	reject	reject	No Match	No Match	0.131417	0.672194	0.196389
TCGA-BR-6458-01A-11D-1801-05	6285617033_R04C02	Train Set	STAD	primary	-	reject	reject	No Match	No Match	0.0925099	0.723296	0.184194
TCGA-BR-6454-01A-11D-1801-05	6285617033_R05C01	Train Set	STAD	primary	-	reject	reject	No Match	No Match	0.0173195	0.872244	0.110437
TCGA-BR-6803-01A-11D-1883-05	6929718102_R01C01	Train Set	STAD	primary	-	reject	reject	No Match	No Match	0.790094	0.156313	0.0535939
TCGA-HJ-7597-01A-21D-2202-05	7786923093_R01C02	Train Set	STAD	primary	-	reject	reject	No Match	No Match	0.182261	0.694621	0.123118
TCGA-BR-7901-01A-11D-2202-05	7786923093_R06C01	Train Set	STAD	primary	-	reject	reject	No Match	No Match	0.951852	0.0157793	0.0323691
TCGA-BR-7704-01A-11D-2054-05	7796806005_R02C02	Train Set	STAD	primary	-	reject	reject	No Match	No Match	0.933114	0.0326075	0.0342786
TCGA-F1-6875-01A-11D-2054-05	7796806005_R04C01	Train Set	STAD	primary	-	reject	reject	No Match	No Match	0.176931	0.718295	0.104773
TCGA-HU-8244-01A-11D-2342-05	7796806013_R04C01	Train Set	STAD	primary	-	reject	reject	No Match	No Match	0.131045	0.757994	0.110961
TCGA-BR-8370-01A-11D-2342-05	7796806013_R04C02	Train Set	STAD	primary	-	reject	reject	No Match	No Match	0.0390226	0.884036	0.076941
TCGA-CD-8532-01A-11D-2342-05	7796806023_R01C01	Train Set	STAD	primary	-	reject	reject	No Match	No Match	0.904878	0.0474432	0.0476788
TCGA-BR-8059-01A-11D-2342-05	7796806023_R02C02	Train Set	STAD	primary	-	reject	reject	No Match	No Match	0.259732	0.638077	0.102191
TCGA-BR-8286-01A-12D-2342-05	7796806023_R05C01	Train Set	STAD	primary	-	reject	reject	No Match	No Match	0.16821	0.732671	0.0991187
TCGA-BR-8081-01A-11D-2342-05	7796806056_R06C01	Train Set	STAD	primary	-	reject	reject	No Match	No Match	0.0774015	0.815859	0.10674
TCGA-BR-8371-01A-11D-2342-05	7796806056_R06C02	Train Set	STAD	primary	-	reject	reject	No Match	No Match	0.790206	0.10361	0.106184
TCGA-FP-8211-01A-11D-2342-05	7796806061_R01C01	Train Set	STAD	primary	-	reject	reject	No Match	No Match	0.86626	0.0761438	0.0575963
TCGA-BR-8296-01A-11D-2342-05	7796806061_R01C02	Train Set	STAD	primary	-	reject	reject	No Match	No Match	0.604204	0.221109	0.174688
TCGA-BR-7958-01A-21D-2342-05	7796806061_R02C01	Train Set	STAD	primary	-	reject	reject	No Match	No Match	0.0152442	0.896488	0.0882683
TCGA-BR-8362-01A-11D-2342-05	7796806073_R01C01	Train Set	STAD	primary	-	reject	reject	No Match	No Match	0.72704	0.097996	0.174964
TCGA-CD-8526-01A-11D-2342-05	7796806073_R03C01	Train Set	STAD	primary	-	reject	reject	No Match	No Match	0.149312	0.748582	0.102105
TCGA-CD-8536-01A-11D-2342-05	7796806073_R06C02	Train Set	STAD	primary	-	reject	reject	No Match	No Match	0.0473287	0.852748	0.0999233
TCGA-EQ-8122-01A-11D-2342-05	7796806088_R02C01	Train Set	STAD	primary	-	reject	reject	No Match	No Match	0.748273	0.171483	0.0802434
TCGA-BR-8683-01A-11D-2398-05	8784241002_R03C02	Train Set	STAD	primary	-	reject	reject	No Match	No Match	0.154022	0.755644	0.0903345
TCGA-IN-8663-01A-11D-2398-05	8784241057_R02C01	Train Set	STAD	primary	-	reject	reject	No Match	No Match	0.917262	0.0493962	0.0333416
TCGA-BR-8687-01A-11D-2398-05	8784241057_R05C01	Train Set	STAD	primary	-	reject	reject	No Match	No Match	0.0596524	0.849669	0.0906789
TCGA-BR-8484-01A-11D-2398-05	8784241057_R06C01	Train Set	STAD	primary	-	reject	reject	No Match	No Match	0.49337	0.414515	0.0921144
TCGA-HU-A4H8-01A-11D-A254-05	8784241124_R03C02	Train Set	STAD	primary	-	reject	reject	No Match	No Match	0.0972317	0.804786	0.097982
TCGA-HU-A4HB-01A-12D-A254-05	8784241124_R04C01	Train Set	STAD	primary	-	reject	reject	No Match	No Match	0.598212	0.296267	0.105521
TCGA-BR-A4J7-01A-31D-A254-05	8784241124_R06C02	Train Set	STAD	primary	-	reject	reject	No Match	No Match	0.738268	0.199648	0.0620839
TCGA-HU-A4GX-01A-12D-A254-05	8795194010_R01C02	Train Set	STAD	primary	-	reject	reject	No Match	No Match	0.0860407	0.822786	0.0911732
TCGA-HU-A4GN-01A-11D-A254-05	8795194010_R04C01	Train Set	STAD	primary	-	reject	reject	No Match	No Match	0.633533	0.0888612	0.277605
TCGA-BR-A4IY-01A-11D-A254-05	8795194010_R04C02	Train Set	STAD	primary	-	reject	reject	No Match	No Match	0.084389	0.836662	0.078949
TCGA-BR-A4CQ-01A-12D-A254-05	8795194014_R01C01	Train Set	STAD	primary	-	reject	reject	No Match	No Match	0.675802	0.24882	0.0753779
TCGA-HU-A4GC-01A-12D-A254-05	8795194014_R01C02	Train Set	STAD	primary	-	reject	reject	No Match	No Match	0.621517	0.285371	0.093112
TCGA-BR-A4J8-01A-11D-A254-05	8795194014_R03C01	Train Set	STAD	primary	-	reject	reject	No Match	No Match	0.168474	0.599331	0.232195
TCGA-D7-A4Z0-01A-22D-A254-05	8795194014_R04C02	Train Set	STAD	primary	-	reject	reject	No Match	No Match	0.232428	0.680665	0.086907
TCGA-BR-8365-01A-21D-2342-05	8795194031_R04C01	Train Set	STAD	primary	-	reject	reject	No Match	No Match	0.794468	0.14808	0.0574517
TCGA-CD-A489-01A-11D-A24I-05	8795194038_R06C02	Train Set	STAD	primary	-	reject	reject	No Match	No Match	0.0741921	0.835405	0.0904027
TCGA-BR-A4CR-01A-11D-A24I-05	8795194061_R02C02	Train Set	STAD	primary	-	reject	reject	No Match	No Match	0.223165	0.497056	0.27978
TCGA-HU-A4GF-01A-11D-A24I-05	8795194061_R04C01	Train Set	STAD	primary	-	reject	reject	No Match	No Match	0.661659	0.188216	0.150125
TCGA-BR-A453-01A-11D-A24I-05	8795194061_R05C01	Train Set	STAD	primary	-	reject	reject	No Match	No Match	0.335772	0.52852	0.135708
TCGA-BR-A4CS-01A-11D-A24I-05	8795194061_R05C02	Train Set	STAD	primary	-	reject	reject	No Match	No Match	0.926036	0.0204254	0.0535382
TCGA-CD-A486-01A-11D-A24I-05	8795194093_R02C01	Train Set	STAD	primary	-	reject	reject	No Match	No Match	0.0214579	0.89626	0.0822822
TCGA-CD-A487-01A-21D-A24I-05	8795194093_R05C01	Train Set	STAD	primary	-	reject	reject	No Match	No Match	0.171257	0.701583	0.12716
TCGA-B7-A5TN-01A-21D-A31M-05	9283265064_R06C02	Train Set	STAD	primary	-	reject	reject	No Match	No Match	0.53908	0.375506	0.0854146
TCGA-MX-A663-01A-11D-A31M-05	9283265072_R05C01	Train Set	STAD	primary	-	reject	reject	No Match	No Match	0.347402	0.540972	0.111627
TCGA-HF-A5NB-01A-11D-A31M-05	9283265072_R06C01	Train Set	STAD	primary	-	reject	reject	No Match	No Match	0.310903	0.569999	0.119098
TCGA-D7-A748-01A-12D-A32S-05	9422491112_R04C02	Train Set	STAD	primary	-	reject	reject	No Match	No Match	0.746925	0.153576	0.0994986
TCGA-IN-A6RN-01A-12D-A33U-05	9422493016_R01C02	Train Set	STAD	primary	-	reject	reject	No Match	No Match	0.102474	0.797396	0.10013
TCGA-D7-A74B-01A-12D-A33U-05	9422493016_R02C01	Train Set	STAD	primary	-	reject	reject	No Match	No Match	0.041886	0.879634	0.0784802
TCGA-RD-A7BT-01A-11D-A33U-05	9422493016_R04C01	Train Set	STAD	primary	-	reject	reject	No Match	No Match	0.165657	0.73194	0.102403
TCGA-R5-A7ZF-01A-11D-A34V-05	9630789109_R05C02	Train Set	STAD	primary	-	reject	reject	No Match	No Match	0.936391	0.0200542	0.0435547
TCGA-IN-A7NU-01A-22D-A34V-05	9630789109_R06C01	Train Set	STAD	primary	-	reject	reject	No Match	No Match	0.79388	0.144332	0.0617877
TCGA-VQ-A8DU-01A-11D-A365-05	9630789217_R03C02	Train Set	STAD	primary	-	reject	reject	No Match	No Match	0.0890961	0.823482	0.0874216
TCGA-RD-A8N0-01A-12D-A365-05	9630789217_R06C02	Train Set	STAD	primary	-	reject	reject	No Match	No Match	0.930631	0.0187378	0.050631
TCGA-RD-A8MW-01A-11D-A365-05	9630789227_R02C01	Train Set	STAD	primary	-	reject	reject	No Match	No Match	0.293001	0.592298	0.114701
TCGA-VQ-A8PC-01A-11D-A398-05	9828653017_R02C01	Train Set	STAD	primary	-	reject	reject	No Match	No Match	0.317836	0.590357	0.0918075
TCGA-RD-A8NB-01A-12D-A398-05	9828653017_R04C01	Train Set	STAD	primary	-	reject	reject	No Match	No Match	0.282216	0.621828	0.0959558
TCGA-RD-A8N9-01A-12D-A398-05	9828653017_R06C01	Train Set	STAD	primary	-	reject	reject	No Match	No Match	0.327168	0.553354	0.119478
TCGA-KB-A93J-01A-11D-A398-05	9828653018_R01C01	Train Set	STAD	primary	-	reject	reject	No Match	No Match	0.953216	0.0232905	0.0234931
TCGA-5M-AAT4-01A-11D-A40X-05	3999492115_R06C02	Train Set	COAD	primary	-	reject	reject	No Match	No Match	0.537099	0.349324	0.113577
TCGA-AA-3495-01A-01D-1407-05	5775041007_R01C01	Train Set	COAD	primary	-	reject	reject	No Match	No Match	0.0356949	0.869235	0.0950703
TCGA-A6-2671-01A-01D-1407-05	5775041065_R01C02	Train Set	COAD	primary	-	reject	reject	No Match	No Match	0.0322446	0.872916	0.0948393
TCGA-AA-3510-01A-01D-1407-05	5775041065_R02C01	Train Set	COAD	primary	-	reject	reject	No Match	No Match	0.0524402	0.833474	0.114086
TCGA-CK-4951-01A-01D-1407-05	5775041084_R04C02	Train Set	COAD	primary	-	reject	reject	No Match	No Match	0.105379	0.778222	0.1164
TCGA-CM-4747-01A-01D-1407-05	5775041088_R02C01	Train Set	COAD	primary	-	reject	reject	No Match	No Match	0.0590836	0.836822	0.104095
TCGA-AA-3509-01A-01D-1407-05	5775041088_R04C02	Train Set	COAD	primary	-	reject	reject	No Match	No Match	0.0370852	0.854312	0.108603
TCGA-D5-6541-01A-11D-1721-05	6042308158_R01C01	Train Set	COAD	primary	-	reject	reject	No Match	No Match	0.0951067	0.771845	0.133048
TCGA-G4-6321-01A-11D-1721-05	6042308158_R01C02	Train Set	COAD	primary	-	reject	reject	No Match	No Match	0.0513009	0.848169	0.10053
TCGA-D5-6533-01A-11D-1721-05	6042308158_R02C01	Train Set	COAD	primary	-	reject	reject	No Match	No Match	0.282489	0.543946	0.173565
TCGA-CK-4952-01A-01D-1721-05	6042308158_R03C01	Train Set	COAD	primary	-	reject	reject	No Match	No Match	0.0686374	0.825942	0.10542
TCGA-D5-6537-01A-11D-1721-05	6042308158_R03C02	Train Set	COAD	primary	-	reject	reject	No Match	No Match	0.194732	0.698181	0.107087
TCGA-G4-6307-01A-11D-1721-05	6042308158_R04C01	Train Set	COAD	primary	-	reject	reject	No Match	No Match	0.145479	0.555105	0.299416
TCGA-G4-6315-01A-11D-1721-05	6042308158_R06C01	Train Set	COAD	primary	-	reject	reject	No Match	No Match	0.0336815	0.872244	0.094075
TCGA-D5-6532-01A-11D-1721-05	6042308165_R03C02	Train Set	COAD	primary	-	reject	reject	No Match	No Match	0.0562138	0.843539	0.100247
TCGA-G4-6297-01A-11D-1721-05	6042316001_R05C01	Train Set	COAD	primary	-	reject	reject	No Match	No Match	0.135777	0.767165	0.0970581
TCGA-DM-A1DA-01A-11D-A153-05	6042316008_R03C01	Train Set	COAD	primary	-	reject	reject	No Match	No Match	0.0548351	0.841287	0.103878
TCGA-DM-A1D7-01A-11D-A153-05	6042316008_R03C02	Train Set	COAD	primary	-	reject	reject	No Match	No Match	0.047129	0.844633	0.108238
TCGA-DM-A1D4-01A-21D-A153-05	6042316008_R06C01	Train Set	COAD	primary	-	reject	reject	No Match	No Match	0.164658	0.731392	0.10395
TCGA-CM-5349-01A-21D-1721-05	6042316011_R06C01	Train Set	COAD	primary	-	reject	reject	No Match	No Match	0.0276332	0.837289	0.135078
TCGA-AA-3697-01A-01D-1721-05	6042316015_R02C02	Train Set	COAD	primary	-	reject	reject	No Match	No Match	0.048626	0.860187	0.0911869
TCGA-A6-2675-01A-02D-1721-05	6042316015_R04C01	Train Set	COAD	primary	-	reject	reject	No Match	No Match	0.0561928	0.863263	0.0805442
TCGA-G4-6317-01A-11D-1721-05	6042316015_R04C02	Train Set	COAD	primary	-	reject	reject	No Match	No Match	0.593928	0.306949	0.099123
TCGA-AZ-6598-01A-11D-1772-05	6057825020_R04C02	Train Set	COAD	primary	-	reject	reject	No Match	No Match	0.0453713	0.840904	0.113725
TCGA-F4-6459-01A-11D-1772-05	6057825028_R03C01	Train Set	COAD	primary	-	reject	reject	No Match	No Match	0.0389407	0.853759	0.1073
TCGA-A6-6652-01A-11D-1772-05	6057825028_R06C01	Train Set	COAD	primary	-	reject	reject	No Match	No Match	0.0180097	0.879277	0.102713
TCGA-D5-6924-01A-11D-1926-05	6264509018_R06C02	Train Set	COAD	primary	-	reject	reject	No Match	No Match	0.163802	0.727101	0.109097
TCGA-AD-6899-01A-11D-1926-05	6264509087_R01C02	Train Set	COAD	primary	-	reject	reject	No Match	No Match	0.049614	0.835795	0.114591
TCGA-AD-6964-01A-11D-1926-05	6264509087_R06C02	Train Set	COAD	primary	-	reject	reject	No Match	No Match	0.0379656	0.87555	0.0864849
TCGA-D5-6926-01A-11D-1926-05	6264509127_R01C01	Train Set	COAD	primary	-	reject	reject	No Match	No Match	0.0279103	0.887243	0.0848471
TCGA-F4-6854-01A-11D-1926-05	6264509127_R06C01	Train Set	COAD	primary	-	reject	reject	No Match	No Match	0.0455592	0.865813	0.0886277
TCGA-D5-5541-01A-01D-1651-05	6285625011_R02C01	Train Set	COAD	primary	-	reject	reject	No Match	No Match	0.0283861	0.858622	0.112992
TCGA-CM-6166-01A-11D-1651-05	6285625011_R05C01	Train Set	COAD	primary	-	reject	reject	No Match	No Match	0.0626582	0.674057	0.263285
TCGA-CM-6161-01A-11D-1651-05	6285625037_R06C01	Train Set	COAD	primary	-	reject	reject	No Match	No Match	0.0337169	0.789404	0.176879
TCGA-AY-5543-01A-01D-1651-05	6285625037_R06C02	Train Set	COAD	primary	-	reject	reject	No Match	No Match	0.076872	0.818025	0.105103
TCGA-CK-5912-01A-11D-1651-05	6285625057_R01C01	Train Set	COAD	primary	-	reject	reject	No Match	No Match	0.164562	0.694537	0.1409
TCGA-A6-5666-01A-01D-1651-05	6285625057_R01C02	Train Set	COAD	primary	-	reject	reject	No Match	No Match	0.0706832	0.80971	0.119607
TCGA-AZ-5403-01A-01D-1651-05	6285625057_R02C01	Train Set	COAD	primary	-	reject	reject	No Match	No Match	0.0306829	0.888988	0.0803296
TCGA-CM-5862-01A-01D-1651-05	6285625068_R04C01	Train Set	COAD	primary	-	reject	reject	No Match	No Match	0.0488808	0.827958	0.123161
TCGA-DM-A288-01A-11D-A16X-05	6285625085_R01C01	Train Set	COAD	primary	-	reject	reject	No Match	No Match	0.0441676	0.830592	0.125241
TCGA-DM-A285-01A-11D-A16X-05	6285625085_R02C01	Train Set	COAD	primary	-	reject	reject	No Match	No Match	0.823815	0.114881	0.0613036
TCGA-DM-A28A-01A-21D-A16X-05	6285625085_R05C02	Train Set	COAD	primary	-	reject	reject	No Match	No Match	0.23787	0.585102	0.177028
TCGA-DM-A28G-01A-11D-A16X-05	6285625085_R06C02	Train Set	COAD	primary	-	reject	reject	No Match	No Match	0.0787316	0.819706	0.101563
TCGA-CM-6163-01A-11D-1651-05	6929671148_R03C01	Train Set	COAD	primary	-	reject	reject	No Match	No Match	0.0782586	0.744327	0.177415
TCGA-AZ-6605-01A-11D-1837-05	6929718054_R01C02	Train Set	COAD	primary	-	reject	reject	No Match	No Match	0.394238	0.330081	0.275681
TCGA-CM-6678-01A-11D-1837-05	6929718054_R04C02	Train Set	COAD	primary	-	reject	reject	No Match	No Match	0.0280668	0.881783	0.0901502
TCGA-CA-6715-01A-21D-1837-05	6929718054_R05C02	Train Set	COAD	primary	-	reject	reject	No Match	No Match	0.148813	0.519584	0.331604
TCGA-CM-6677-01A-11D-1837-05	6929718065_R04C01	Train Set	COAD	primary	-	reject	reject	No Match	No Match	0.0391249	0.848468	0.112407
TCGA-G4-6628-01A-11D-1837-05	6929718065_R04C02	Train Set	COAD	primary	-	reject	reject	No Match	No Match	0.179077	0.609945	0.210977
TCGA-F4-6805-01A-11D-1837-05	6929718079_R01C01	Train Set	COAD	primary	-	reject	reject	No Match	No Match	0.034791	0.800758	0.164451
TCGA-F4-6806-01A-11D-1837-05	6929718079_R02C01	Train Set	COAD	primary	-	reject	reject	No Match	No Match	0.0438587	0.845585	0.110556
TCGA-CK-6748-01A-11D-1837-05	6929718079_R04C01	Train Set	COAD	primary	-	reject	reject	No Match	No Match	0.158119	0.742341	0.09954
TCGA-A6-5664-01A-21D-1837-05	6929718079_R04C02	Train Set	COAD	primary	-	reject	reject	No Match	No Match	0.142377	0.711903	0.14572
TCGA-A6-5665-01B-03D-2299-05	7796806109_R03C02	Train Set	COAD	primary	-	reject	reject	No Match	No Match	0.0391869	0.877964	0.0828492
TCGA-NH-A50V-01A-11D-A28O-05	9296931073_R02C01	Train Set	COAD	primary	-	reject	reject	No Match	No Match	0.273781	0.622009	0.10421
TCGA-A6-A5ZU-01A-11D-A28O-05	9296931073_R03C02	Train Set	COAD	primary	-	reject	reject	No Match	No Match	0.0381786	0.878798	0.0830239
TCGA-A6-2677-01B-02D-A27A-05	9305216012_R02C02	Train Set	COAD	primary	-	reject	reject	No Match	No Match	0.0482527	0.843525	0.108223
TCGA-A6-3810-01A-01D-A27A-05	9305216015_R01C01	Train Set	COAD	primary	-	reject	reject	No Match	No Match	0.0443873	0.831414	0.124199
TCGA-A6-5659-01B-04D-A27A-05	9305216015_R06C01	Train Set	COAD	primary	-	reject	reject	No Match	No Match	0.0586768	0.827644	0.113679
TCGA-3L-AA1B-01A-11D-A36Y-05	9702496157_R02C02	Train Set	COAD	primary	-	reject	reject	No Match	No Match	0.126751	0.769827	0.103422
TCGA-NH-A6GB-01A-11D-A36Y-05	9702496157_R04C01	Train Set	COAD	primary	-	reject	reject	No Match	No Match	0.0136739	0.871733	0.114593
TCGA-4N-A93T-01A-11D-A36Y-05	9702496157_R06C01	Train Set	COAD	primary	-	reject	reject	No Match	No Match	0.0269725	0.894947	0.0780802
TCGA-NH-A5IV-01A-42D-A36Y-05	9702496157_R06C02	Train Set	COAD	primary	-	reject	reject	No Match	No Match	0.214123	0.622496	0.163381
GSM4728505	201125190081_R03C01	Biological Validation Set	iCCA	primary	-	pass	pass	iCCA	No Match	0.342127	0.548618	0.109255	0	1	3515	3579
GSM4728512	201125190081_R06C01	Biological Validation Set	iCCA	primary	-	pass	pass	iCCA	No Match	0.698191	0.20835	0.0934592	0	1		0.982118
GSM4728528	201869690077_R07C01	Biological Validation Set	iCCA	primary	-	pass	pass	iCCA	iCCA	0.0113503	0.907027	0.0816225	1	1
GSM4728529	201869690035_R04C01	Biological Validation Set	iCCA	primary	-	pass	pass	iCCA	iCCA	0.00928348	0.904488	0.0862284	1	1
GSM4728566	201869690061_R03C01	Biological Validation Set	iCCA	primary	-	pass	pass	iCCA	iCCA	0.0131309	0.894437	0.0924322	1	1
GSM4728581	201125190109_R01C01	Biological Validation Set	iCCA	primary	-	pass	pass	iCCA	No Match	0.173967	0.549466	0.276566	0	1
GSM4728586	201869690035_R01C01	Biological Validation Set	iCCA	primary	-	pass	pass	iCCA	iCCA	0.00929131	0.911115	0.0795942	1	1
GSM4728589	201869690138_R05C01	Biological Validation Set	iCCA	primary	-	pass	pass	iCCA	iCCA	0.0105536	0.916277	0.0731695	1	1
GSM4728593	201125190081_R04C01	Biological Validation Set	iCCA	primary	-	pass	pass	iCCA	iCCA	0.00793153	0.912913	0.0791556	1	1
TCGA-HZ-A9TJ-06A	9993943049_R05C01	Biological Validation Set	PAAD	metastasis	liver	pass	pass	PAAD	PAAD	0.965862	0.011007	0.0231311	1	1
TCGA-FZ-5924-01A	6055424077_R01C02	Biological Validation Set	PAAD	primary	-	pass	pass	PAAD	PAAD	0.961452	0.0135565	0.0249913	1	1
TCGA-HV-A7OP-01A	9422493022_R05C01	Biological Validation Set	PAAD	primary	-	pass	pass	PAAD	No Match	0.793099	0.155398	0.0515035	0	1
TCGA-HZ-7918-01A	6285633062_R01C01	Biological Validation Set	PAAD	primary	-	pass	pass	PAAD	PAAD	0.931094	0.0203274	0.0485786	1	1
TCGA-RL-AAAS-01A	9828653044_R01C01	Biological Validation Set	PAAD	primary	-	pass	pass	PAAD	PAAD	0.85365	0.021757	0.124593	1	1
TCGA-IB-AAUW-01A	9829118148_R05C02	Biological Validation Set	PAAD	primary	-	pass	pass	PAAD	PAAD	0.865575	0.0187942	0.115631	1	1
TCGA-FZ-5922-01A	6055424075_R06C02	Biological Validation Set	PAAD	primary	-	pass	pass	PAAD	PAAD	0.93889	0.0242605	0.0368499	1	1
TCGA-FZ-5919-01A	6055424077_R05C02	Biological Validation Set	PAAD	primary	-	pass	pass	PAAD	PAAD	0.959841	0.00974658	0.0304121	1	1
TCGA-FZ-5926-01A	6055424077_R03C01	Biological Validation Set	PAAD	primary	-	pass	pass	PAAD	PAAD	0.957989	0.0100184	0.0319927	1	1
TCGA-IB-AAUV-01A	9829118148_R01C02	Biological Validation Set	PAAD	primary	-	pass	reject	PAAD	No Match	0.683913	0.0527109	0.263376	0	1
TCGA-F2-7273-01A	6285633049_R04C01	Biological Validation Set	PAAD	primary	-	pass	pass	PAAD	PAAD	0.932498	0.0125353	0.054967	1	1
TCGA-FB-AAPP-01A	9993943046_R06C02	Biological Validation Set	PAAD	primary	-	pass	reject	PAAD	No Match	0.0848142	0.824512	0.0906739	0	1
TCGA-HZ-7924-01A	6285633049_R06C02	Biological Validation Set	PAAD	primary	-	pass	reject	PAAD	No Match	0.716746	0.0791049	0.204149	0	1
TCGA-L1-A7W4-01A	9482801040_R05C01	Biological Validation Set	PAAD	primary	-	pass	pass	PAAD	No Match	0.553513	0.350719	0.0957683	0	1
TCGA-HZ-8638-01A	8795194038_R04C01	Biological Validation Set	PAAD	primary	-	pass	reject	PAAD	No Match	0.331618	0.145115	0.523267	0	1
TCGA-F2-7276-01A	6285633049_R01C01	Biological Validation Set	PAAD	primary	-	pass	pass	PAAD	PAAD	0.901404	0.014656	0.0839402	1	1
TCGA-US-A77J-01A	9422491159_R06C01	Biological Validation Set	PAAD	primary	-	pass	reject	PAAD	No Match	0.657393	0.0504926	0.292115	0	1
TCGA-HZ-7289-01A	6285633050_R04C02	Biological Validation Set	PAAD	primary	-	pass	reject	PAAD	No Match	0.102009	0.77045	0.127541	0	1
TCGA-XD-AAUI-01A	9993943047_R02C01	Biological Validation Set	PAAD	primary	-	pass	pass	PAAD	PAAD	0.942478	0.0170846	0.0404378	1	1
TCGA-HZ-A49G-01A	8795194085_R06C01	Biological Validation Set	PAAD	primary	-	pass	pass	PAAD	PAAD	0.959956	0.0102273	0.0298163	1	1
TCGA-F2-A44G-01A	8795194085_R05C02	Biological Validation Set	PAAD	primary	-	pass	pass	PAAD	PAAD	0.963567	0.0109913	0.025442	1	1
TCGA-YH-A8SY-01A	9721366028_R05C02	Biological Validation Set	PAAD	primary	-	pass	pass	PAAD	PAAD	0.957107	0.0113361	0.0315573	1	1
TCGA-2J-AABP-01A	9993943059_R01C01	Biological Validation Set	PAAD	primary	-	pass	reject	PAAD	No Match	0.738973	0.0738967	0.18713	0	1
TCGA-OE-A75W-01A	9422491152_R06C01	Biological Validation Set	PAAD	primary	-	pass	pass	PAAD	PAAD	0.961873	0.015253	0.0228738	1	1
TCGA-2L-AAQI-01A	9828653028_R01C01	Biological Validation Set	PAAD	primary	-	pass	pass	PAAD	PAAD	0.961682	0.0119317	0.0263862	1	1
TCGA-F2-6880-01A	6285633049_R05C02	Biological Validation Set	PAAD	primary	-	pass	pass	PAAD	PAAD	0.89774	0.0128792	0.0893805	1	1
TCGA-HZ-8002-01A	7786923102_R01C01	Biological Validation Set	PAAD	primary	-	pass	pass	PAAD	PAAD	0.879099	0.0214506	0.0994508	1	1
TCGA-FB-A7DR-01A	9422493022_R02C01	Biological Validation Set	PAAD	primary	-	pass	pass	PAAD	PAAD	0.931637	0.0275435	0.0408197	1	1
TCGA-LB-A7SX-01A	9422493022_R01C02	Biological Validation Set	PAAD	primary	-	pass	pass	PAAD	No Match	0.742032	0.19517	0.0627981	0	1
TCGA-3A-A9IC-01A	9806233125_R05C02	Biological Validation Set	PAAD	primary	-	pass	pass	PAAD	PAAD	0.966951	0.0095614	0.0234879	1	1
TCGA-HV-A5A3-01A	8795194086_R03C02	Biological Validation Set	PAAD	primary	-	pass	pass	PAAD	PAAD	0.961671	0.0152678	0.0230616	1	1
TCGA-IB-A7LX-01A	9482801040_R03C02	Biological Validation Set	PAAD	primary	-	pass	pass	PAAD	PAAD	0.850496	0.104653	0.0448507	1	1
TCGA-YY-A8LH-01A	9482801040_R02C02	Biological Validation Set	PAAD	primary	-	pass	pass	PAAD	PAAD	0.95475	0.0195589	0.0256912	1	1
TCGA-IB-7654-01A	6285633049_R02C02	Biological Validation Set	PAAD	primary	-	pass	pass	PAAD	PAAD	0.965608	0.0110039	0.0233884	1	1
TCGA-RB-AA9M-01A	9828653028_R02C01	Biological Validation Set	PAAD	primary	-	pass	pass	PAAD	PAAD	0.926045	0.0142976	0.0596573	1	1
TCGA-FZ-5920-01A	6055424077_R02C02	Biological Validation Set	PAAD	primary	-	pass	pass	PAAD	PAAD	0.966175	0.0113167	0.0225082	1	1
TCGA-H8-A6C1-01A	9422491152_R02C02	Biological Validation Set	PAAD	primary	-	pass	pass	PAAD	PAAD	0.962199	0.0114936	0.026307	1	1
TCGA-F2-A7TX-01A	9806233125_R04C02	Biological Validation Set	PAAD	primary	-	pass	pass	PAAD	PAAD	0.952018	0.0175666	0.030415	1	1
TCGA-HZ-7920-01A	7786923093_R03C02	Biological Validation Set	PAAD	primary	-	pass	pass	PAAD	No Match	0.78976	0.0368098	0.17343	0	1
TCGA-FB-A4P6-01A	8795194085_R05C01	Biological Validation Set	PAAD	primary	-	pass	pass	PAAD	PAAD	0.907922	0.0159713	0.0761069	1	1
TCGA-HZ-8005-01A	7786923102_R04C01	Biological Validation Set	PAAD	primary	-	pass	pass	PAAD	PAAD	0.960324	0.0149303	0.024746	1	1
TCGA-IB-7887-01A	6285633050_R01C01	Biological Validation Set	PAAD	primary	-	pass	pass	PAAD	PAAD	0.952028	0.01383	0.0341421	1	1
TCGA-HZ-A77O-01A	9422493022_R03C01	Biological Validation Set	PAAD	primary	-	pass	pass	PAAD	PAAD	0.947678	0.0148298	0.0374921	1	1
TCGA-IB-7644-01A	6285633049_R06C01	Biological Validation Set	PAAD	primary	-	pass	pass	PAAD	PAAD	0.965357	0.0109659	0.0236768	1	1
TCGA-2J-AAB8-01A	9993943047_R01C02	Biological Validation Set	PAAD	primary	-	pass	pass	PAAD	PAAD	0.96331	0.0122013	0.0244887	1	1
TCGA-IB-7651-01A	6285633050_R01C02	Biological Validation Set	PAAD	primary	-	pass	pass	PAAD	PAAD	0.953891	0.0205261	0.0255833	1	1
TCGA-HZ-7923-01A	6285633050_R03C01	Biological Validation Set	PAAD	primary	-	pass	pass	PAAD	PAAD	0.855894	0.0264401	0.117666	1	1
TCGA-HZ-8636-01A	8795194038_R02C01	Biological Validation Set	PAAD	primary	-	pass	pass	PAAD	PAAD	0.955601	0.0188178	0.025581	1	1
TCGA-XD-AAUH-01A	9993943046_R03C02	Biological Validation Set	PAAD	primary	-	pass	pass	PAAD	PAAD	0.913151	0.0152709	0.0715787	1	1
TCGA-IB-AAUP-01A	9721366028_R02C02	Biological Validation Set	PAAD	primary	-	pass	pass	PAAD	PAAD	0.933184	0.0182354	0.0485809	1	1
TCGA-HV-A5A6-01A	8795194086_R05C01	Biological Validation Set	PAAD	primary	-	pass	pass	PAAD	PAAD	0.96078	0.0141411	0.025079	1	1
TCGA-US-A776-01A	9422493021_R06C02	Biological Validation Set	PAAD	primary	-	pass	reject	PAAD	No Match	0.0504297	0.833895	0.115676	0	1
TCGA-HZ-7926-01A	6285633049_R02C01	Biological Validation Set	PAAD	primary	-	pass	pass	PAAD	PAAD	0.945853	0.0188189	0.0353285	1	1
TCGA-3A-A9IX-01A	9993943049_R02C01	Biological Validation Set	PAAD	primary	-	pass	pass	PAAD	PAAD	0.942185	0.0108715	0.0469431	1	1
TCGA-2J-AABR-01A	9993943049_R06C02	Biological Validation Set	PAAD	primary	-	pass	pass	PAAD	PAAD	0.833809	0.038266	0.127924	1	1
TCGA-IB-7890-01A	7786923093_R06C02	Biological Validation Set	PAAD	primary	-	pass	pass	PAAD	PAAD	0.965939	0.011076	0.0229849	1	1
TCGA-IB-AAUR-01A	9806233125_R02C02	Biological Validation Set	PAAD	primary	-	pass	pass	PAAD	PAAD	0.848522	0.0362713	0.115207	1	1
TCGA-F2-A8YN-01A	9721366028_R03C02	Biological Validation Set	PAAD	primary	-	pass	pass	PAAD	PAAD	0.963174	0.0108257	0.0260005	1	1
TCGA-IB-7646-01A	6285633050_R06C02	Biological Validation Set	PAAD	primary	-	pass	pass	PAAD	PAAD	0.949755	0.0249933	0.0252515	1	1
TCGA-HZ-A77P-01A	9422493021_R04C02	Biological Validation Set	PAAD	primary	-	pass	pass	PAAD	PAAD	0.95416	0.0151286	0.0307118	1	1
TCGA-IB-AAUO-01A	9829118148_R04C01	Biological Validation Set	PAAD	primary	-	pass	pass	PAAD	PAAD	0.964736	0.0113578	0.0239062	1	1
TCGA-IB-A6UF-01A	9422493022_R06C01	Biological Validation Set	PAAD	primary	-	pass	pass	PAAD	PAAD	0.954898	0.0209686	0.0241339	1	1
TCGA-HV-AA8X-01A	9828653028_R03C01	Biological Validation Set	PAAD	primary	-	pass	pass	PAAD	PAAD	0.9642	0.0126283	0.0231718	1	1
TCGA-FZ-5923-01A	6055424075_R05C02	Biological Validation Set	PAAD	primary	-	pass	pass	PAAD	PAAD	0.964959	0.0102254	0.0248158	1	1
TCGA-FB-AAQ1-01A	9993943047_R05C02	Biological Validation Set	PAAD	primary	-	pass	pass	PAAD	PAAD	0.955391	0.0166065	0.0280023	1	1
TCGA-Z5-AAPL-01A	9993943059_R02C01	Biological Validation Set	PAAD	primary	-	pass	pass	PAAD	No Match	0.721966	0.102695	0.175338	0	1
TCGA-IB-8126-01A	8795194038_R05C01	Biological Validation Set	PAAD	primary	-	pass	pass	PAAD	PAAD	0.944249	0.012635	0.0431155	1	1
TCGA-HV-A5A5-01A	8795194085_R02C02	Biological Validation Set	PAAD	primary	-	pass	pass	PAAD	PAAD	0.957727	0.00919193	0.0330811	1	1
TCGA-RB-A7B8-01A	9422493022_R01C01	Biological Validation Set	PAAD	primary	-	pass	pass	PAAD	PAAD	0.962957	0.0118243	0.0252188	1	1
TCGA-2L-AAQA-01A	9806233125_R03C02	Biological Validation Set	PAAD	primary	-	pass	pass	PAAD	PAAD	0.963548	0.0143464	0.0221053	1	1
TCGA-IB-7652-01A	6285633050_R02C02	Biological Validation Set	PAAD	primary	-	pass	pass	PAAD	PAAD	0.961438	0.0107205	0.0278412	1	1
TCGA-W5-AA36-01A	9996247061_R06C01	Biological Validation Set	iCCA	primary	-	pass	pass	iCCA	iCCA	0.00960136	0.920354	0.0700445	1	1
TCGA-3X-AAVC-01A	9996247047_R04C01	Biological Validation Set	iCCA	primary	-	pass	reject	iCCA	No Match	0.0165256	0.87777	0.105705	0	1
TCGA-ZH-A8Y6-01A	9996247061_R03C01	Biological Validation Set	iCCA	primary	-	pass	reject	iCCA	No Match	0.0261242	0.700014	0.273861	0	1
TCGA-W5-AA39-01A	9996247047_R01C02	Biological Validation Set	iCCA	primary	-	pass	reject	iCCA	No Match	0.00779732	0.867264	0.124939	0	1
GSM1194496	8942351032_R02C02	Biological Validation Set	PAAD	primary	-	pass	pass	PAAD	PAAD	0.935207	0.0231192	0.0416734	1	1
GSM1194498	8942351032_R03C02	Biological Validation Set	PAAD	primary	-	pass	pass	PAAD	PAAD	0.951439	0.0126384	0.0359224	1	1
GSM1194501	8942351032_R05C02	Biological Validation Set	PAAD	primary	-	pass	pass	PAAD	PAAD	0.955394	0.0169755	0.0276307	1	1
GSM1194494	8942351032_R01C02	Biological Validation Set	PAAD	primary	-	pass	pass	PAAD	PAAD	0.957515	0.013291	0.029194	1	1
GSM1194495	8942351032_R02C01	Biological Validation Set	PAAD	primary	-	pass	pass	PAAD	PAAD	0.954397	0.0196194	0.0259839	1	1
GSM1194497	8942351032_R03C01	Biological Validation Set	PAAD	primary	-	pass	pass	PAAD	PAAD	0.963532	0.0125207	0.0239468	1	1
GSM1194357	6042324127_R03C02	Biological Validation Set	PAAD	primary	-	pass	pass	PAAD	PAAD	0.964903	0.0101002	0.0249969	1	1
GSM1194358	6042324127_R04C01	Biological Validation Set	PAAD	primary	-	pass	pass	PAAD	PAAD	0.943868	0.0108055	0.0453265	1	1
GSM1194359	6042324127_R04C02	Biological Validation Set	PAAD	primary	-	pass	pass	PAAD	PAAD	0.947006	0.0269685	0.0260255	1	1
GSM1194360	6042324127_R05C01	Biological Validation Set	PAAD	primary	-	pass	pass	PAAD	PAAD	0.965589	0.0111041	0.0233072	1	1
GSM1194361	6042324127_R05C02	Biological Validation Set	PAAD	primary	-	pass	pass	PAAD	PAAD	0.958956	0.0181077	0.0229364	1	1
GSM1194363	6042324127_R06C02	Biological Validation Set	PAAD	primary	-	pass	pass	PAAD	PAAD	0.954232	0.0123029	0.0334655	1	1
GSM1194380	6229017110_R04C01	Biological Validation Set	PAAD	primary	-	pass	pass	PAAD	PAAD	0.955884	0.0159594	0.0281568	1	1
GSM1194476	8942334124_R01C01	Biological Validation Set	PAAD	primary	-	pass	pass	PAAD	PAAD	0.956301	0.0126618	0.0310372	1	1
GSM1194485	8942351031_R01C01	Biological Validation Set	PAAD	primary	-	pass	pass	PAAD	PAAD	0.958112	0.0139046	0.0279831	1	1
GSM1194486	8942351031_R01C02	Biological Validation Set	PAAD	primary	-	pass	pass	PAAD	PAAD	0.953689	0.0221026	0.0242088	1	1
GSM1194487	8942351031_R02C02	Biological Validation Set	PAAD	primary	-	pass	pass	PAAD	PAAD	0.920162	0.0484835	0.031355	1	1
GSM1194489	8942351031_R05C01	Biological Validation Set	PAAD	primary	-	pass	pass	PAAD	PAAD	0.832166	0.0964996	0.0713349	1	1
GSM1194490	8942351031_R05C02	Biological Validation Set	PAAD	primary	-	pass	pass	PAAD	PAAD	0.95281	0.0165291	0.030661	1	1
GSM1194491	8942351031_R06C01	Biological Validation Set	PAAD	primary	-	pass	pass	PAAD	PAAD	0.961863	0.0101188	0.0280183	1	1
GSM1194492	8942351031_R06C02	Biological Validation Set	PAAD	primary	-	pass	pass	PAAD	PAAD	0.949362	0.0166942	0.0339434	1	1
GSM1194502	8942351032_R06C01	Biological Validation Set	PAAD	primary	-	pass	pass	PAAD	PAAD	0.95377	0.0151601	0.0310696	1	1
GSM1194381	6229017110_R04C02	Biological Validation Set	PAAD	primary	-	pass	pass	PAAD	PAAD	0.96138	0.0110938	0.0275259	1	1
GSM1194385	6229017110_R06C02	Biological Validation Set	PAAD	primary	-	pass	pass	PAAD	No Match	0.623464	0.0682182	0.308318	0	1
GSM1194374	6229017110_R01C01	Biological Validation Set	PAAD	primary	-	pass	reject	PAAD	No Match	0.697584	0.23471	0.0677062	0	1
GSM1194382	6229017110_R05C01	Biological Validation Set	PAAD	primary	-	pass	pass	PAAD	PAAD	0.944144	0.0207535	0.0351022	1	1
GSM1194375	6229017110_R01C02	Biological Validation Set	PAAD	primary	-	pass	pass	PAAD	PAAD	0.95168	0.0165474	0.0317728	1	1
GSM1194383	6229017110_R05C02	Biological Validation Set	PAAD	primary	-	pass	pass	PAAD	PAAD	0.961833	0.0138045	0.0243626	1	1
GSM1435226	9388306035_R02C01	Biological Validation Set	PAAD	primary	-	pass	pass	PAAD	PAAD	0.934445	0.0332433	0.0323113	1	1
GSM1435228	9388306035_R03C01	Biological Validation Set	PAAD	primary	-	pass	pass	PAAD	PAAD	0.963399	0.0139664	0.0226349	1	1
GSM1194376	6229017110_R02C01	Biological Validation Set	PAAD	primary	-	pass	pass	PAAD	PAAD	0.965971	0.00883717	0.0251913	1	1
GSM1194378	6229017110_R03C01	Biological Validation Set	PAAD	primary	-	pass	pass	PAAD	PAAD	0.951517	0.0100292	0.0384536	1	1
GSM1194417	6285617063_R06C02	Biological Validation Set	PAAD	primary	-	pass	pass	PAAD	PAAD	0.936006	0.0272559	0.0367377	1	1
GSM1435232	9388306035_R06C01	Biological Validation Set	PAAD	primary	-	pass	pass	PAAD	PAAD	0.963039	0.0137699	0.0231915	1	1
GSM1194369	6229017109_R03C02	Biological Validation Set	PAAD	primary	-	pass	pass	PAAD	PAAD	0.955376	0.0163196	0.0283044	1	1
GSM1194370	6229017109_R04C02	Biological Validation Set	PAAD	primary	-	pass	pass	PAAD	PAAD	0.960486	0.0145506	0.0249631	1	1
GSM1194372	6229017109_R05C02	Biological Validation Set	PAAD	primary	-	pass	pass	PAAD	PAAD	0.9549	0.00929914	0.0358008	1	1
GSM1194377	6229017110_R02C02	Biological Validation Set	PAAD	primary	-	pass	pass	PAAD	PAAD	0.91898	0.03351	0.0475101	1	1
GSM1194379	6229017110_R03C02	Biological Validation Set	PAAD	primary	-	pass	pass	PAAD	No Match	0.792401	0.143178	0.0644212	0	1
GSM1194384	6229017110_R06C01	Biological Validation Set	PAAD	primary	-	pass	pass	PAAD	PAAD	0.946417	0.013295	0.0402882	1	1
GSM1194398	6229017151_R02C01	Biological Validation Set	PAAD	primary	-	pass	pass	PAAD	PAAD	0.96106	0.0150243	0.0239154	1	1
GSM1194399	6229017151_R02C02	Biological Validation Set	PAAD	primary	-	pass	pass	PAAD	PAAD	0.955978	0.0116963	0.032326	1	1
GSM1194400	6229017151_R03C02	Biological Validation Set	PAAD	primary	-	pass	pass	PAAD	PAAD	0.95947	0.0129773	0.0275527	1	1
GSM1194401	6229017151_R04C01	Biological Validation Set	PAAD	primary	-	pass	pass	PAAD	PAAD	0.958811	0.0105717	0.0306173	1	1
GSM1194403	6229017151_R05C01	Biological Validation Set	PAAD	primary	-	pass	reject	PAAD	No Match	0.149411	0.625715	0.224875	0	1
GSM1194404	6229017151_R05C02	Biological Validation Set	PAAD	primary	-	pass	pass	PAAD	PAAD	0.964023	0.0122897	0.023687	1	1
GSM1194470	6285617095_R03C02	Biological Validation Set	PAAD	primary	-	pass	pass	PAAD	PAAD	0.96638	0.0103606	0.0232591	1	1
GSM1194471	6285617095_R04C02	Biological Validation Set	PAAD	primary	-	pass	pass	PAAD	PAAD	0.961326	0.0140625	0.0246115	1	1
GSM1435224	9388306035_R01C01	Biological Validation Set	PAAD	primary	-	pass	pass	PAAD	PAAD	0.955301	0.0160941	0.0286052	1	1
GSM1194364	6229017109_R01C01	Biological Validation Set	PAAD	primary	-	pass	pass	PAAD	PAAD	0.957527	0.00983505	0.032638	1	1
GSM1194367	6229017109_R02C02	Biological Validation Set	PAAD	primary	-	pass	pass	PAAD	PAAD	0.950432	0.00975667	0.0398109	1	1
GSM1194396	6229017151_R01C01	Biological Validation Set	PAAD	primary	-	pass	pass	PAAD	PAAD	0.960178	0.0119714	0.0278503	1	1
GSM1194402	6229017151_R04C02	Biological Validation Set	PAAD	primary	-	pass	pass	PAAD	PAAD	0.961192	0.00847941	0.0303286	1	1
GSM1194467	6285617095_R01C02	Biological Validation Set	PAAD	primary	-	pass	pass	PAAD	PAAD	0.962359	0.00943861	0.0282024	1	1
GSM1194469	6285617095_R03C01	Biological Validation Set	PAAD	primary	-	pass	pass	PAAD	PAAD	0.823831	0.105628	0.0705411	1	1
GSM1194474	6285617095_R06C01	Biological Validation Set	PAAD	primary	-	pass	pass	PAAD	PAAD	0.961826	0.0119673	0.0262069	1	1
GSM1194366	6229017109_R02C01	Biological Validation Set	PAAD	primary	-	pass	pass	PAAD	PAAD	0.949284	0.0157789	0.0349377	1	1
GSM1194368	6229017109_R03C01	Biological Validation Set	PAAD	primary	-	pass	pass	PAAD	PAAD	0.940076	0.0235948	0.0363295	1	1
GSM1194371	6229017109_R05C01	Biological Validation Set	PAAD	primary	-	pass	pass	PAAD	PAAD	0.910277	0.0568466	0.0328769	1	1
GSM1194405	6229017151_R06C01	Biological Validation Set	PAAD	primary	-	pass	pass	PAAD	PAAD	0.963342	0.0142026	0.0224558	1	1
GSM1194507	8942351064_R04C02	Biological Validation Set	PAAD	primary	-	pass	pass	PAAD	PAAD	0.958492	0.0102645	0.0312436	1	1
GSM1194406	6229017151_R06C02	Biological Validation Set	PAAD	primary	-	pass	pass	PAAD	PAAD	0.962362	0.0118237	0.0258139	1	1
GSM1194475	6285617095_R06C02	Biological Validation Set	PAAD	primary	-	pass	pass	PAAD	PAAD	0.958983	0.0113858	0.0296312	1	1
GSM1194506	8942351064_R04C01	Biological Validation Set	PAAD	primary	-	pass	pass	PAAD	PAAD	0.956176	0.0172311	0.0265929	1	1
GSM1435230	9388306035_R05C01	Biological Validation Set	PAAD	primary	-	pass	pass	PAAD	PAAD	0.940918	0.0281189	0.0309633	1	1
GSM1194397	6229017151_R01C02	Biological Validation Set	PAAD	primary	-	pass	pass	PAAD	PAAD	0.962243	0.011767	0.0259901	1	1
GSM1194450	6285617084_R03C02	Biological Validation Set	PAAD	primary	-	pass	pass	PAAD	PAAD	0.95015	0.0225294	0.0273204	1	1
GSM1435244	9388306121_R06C01	Biological Validation Set	PAAD	primary	-	pass	pass	PAAD	PAAD	0.964779	0.0112141	0.024007	1	1
GSM1194466	6285617095_R01C01	Biological Validation Set	PAAD	primary	-	pass	pass	PAAD	PAAD	0.936485	0.0325024	0.0310123	1	1
GSM1435245	9388306121_R06C02	Biological Validation Set	PAAD	primary	-	pass	pass	PAAD	PAAD	0.96183	0.0125527	0.0256174	1	1
GSM1194387	6229017121_R01C02	Biological Validation Set	PAAD	primary	-	pass	pass	PAAD	PAAD	0.962945	0.0131726	0.0238824	1	1
GSM1194388	6229017121_R02C02	Biological Validation Set	PAAD	primary	-	pass	pass	PAAD	PAAD	0.955431	0.0150643	0.0295045	1	1
GSM1194390	6229017121_R03C02	Biological Validation Set	PAAD	primary	-	pass	pass	PAAD	PAAD	0.960359	0.013658	0.0259829	1	1
GSM1194452	6285617084_R04C02	Biological Validation Set	PAAD	primary	-	pass	pass	PAAD	PAAD	0.964448	0.0106644	0.0248875	1	1
GSM1194373	6229017109_R06C02	Biological Validation Set	PAAD	primary	-	pass	pass	PAAD	PAAD	0.940019	0.0252247	0.0347564	1	1
GSM1194386	6229017121_R01C01	Biological Validation Set	PAAD	primary	-	pass	pass	PAAD	PAAD	0.962302	0.0117856	0.0259121	1	1
GSM1194389	6229017121_R03C01	Biological Validation Set	PAAD	primary	-	pass	pass	PAAD	PAAD	0.947794	0.0209253	0.0312808	1	1
GSM1194391	6229017121_R04C01	Biological Validation Set	PAAD	primary	-	pass	pass	PAAD	PAAD	0.959637	0.0118345	0.0285284	1	1
GSM1194392	6229017121_R05C01	Biological Validation Set	PAAD	primary	-	pass	pass	PAAD	PAAD	0.959888	0.010557	0.0295552	1	1
GSM1194393	6229017121_R05C02	Biological Validation Set	PAAD	primary	-	pass	pass	PAAD	PAAD	0.913547	0.0366438	0.049809	1	1
GSM1194394	6229017121_R06C01	Biological Validation Set	PAAD	primary	-	pass	pass	PAAD	PAAD	0.826225	0.0576909	0.116084	1	1
GSM1194395	6229017121_R06C02	Biological Validation Set	PAAD	primary	-	pass	pass	PAAD	PAAD	0.960404	0.0122784	0.0273178	1	1
GSM1194510	8959312001_R02C02	Biological Validation Set	PAAD	primary	-	pass	pass	PAAD	PAAD	0.944323	0.0198088	0.0358685	1	1
GSM1194511	8959312001_R03C02	Biological Validation Set	PAAD	primary	-	pass	pass	PAAD	PAAD	0.925249	0.0127496	0.0620012	1	1
GSM1194512	8959312001_R04C02	Biological Validation Set	PAAD	primary	-	pass	pass	PAAD	PAAD	0.957315	0.0118174	0.0308675	1	1
GSM1194505	8942351064_R02C02	Biological Validation Set	PAAD	primary	-	pass	pass	PAAD	PAAD	0.943283	0.0214247	0.0352919	1	1
GSM1194513	8959312001_R05C02	Biological Validation Set	PAAD	primary	-	pass	pass	PAAD	PAAD	0.934281	0.0361501	0.0295691	1	1
GSM1435239	9388306121_R03C02	Biological Validation Set	PAAD	primary	-	pass	pass	PAAD	PAAD	0.95875	0.0173965	0.0238535	1	1
GSM1194509	8959312001_R01C02	Biological Validation Set	PAAD	primary	-	pass	pass	PAAD	PAAD	0.963262	0.0095912	0.0271471	1	1
GSM1194448	6285617084_R02C02	Biological Validation Set	PAAD	primary	-	pass	pass	PAAD	PAAD	0.962209	0.0136552	0.0241356	1	1
GSM1194527	8959312046_R03C02	Biological Validation Set	PAAD	primary	-	pass	pass	PAAD	PAAD	0.956449	0.0118067	0.0317447	1	1
GSM1435243	9388306121_R05C02	Biological Validation Set	PAAD	primary	-	pass	pass	PAAD	PAAD	0.957329	0.0142147	0.0284562	1	1
GSM1194449	6285617084_R03C01	Biological Validation Set	PAAD	primary	-	pass	pass	PAAD	PAAD	0.939072	0.0285034	0.0324242	1	1
GSM1194508	8942351064_R05C01	Biological Validation Set	PAAD	primary	-	pass	pass	PAAD	PAAD	0.961051	0.0122919	0.0266572	1	1
GSM1194515	8959312001_R06C02	Biological Validation Set	PAAD	primary	-	pass	pass	PAAD	PAAD	0.946939	0.0244416	0.0286193	1	1
GSM1435237	9388306121_R02C02	Biological Validation Set	PAAD	primary	-	pass	pass	PAAD	PAAD	0.96397	0.0137073	0.022323	1	1
GSM1435241	9388306121_R04C02	Biological Validation Set	PAAD	primary	-	pass	pass	PAAD	PAAD	0.953585	0.0155428	0.0308721	1	1
GSM1435235	9388306121_R01C02	Biological Validation Set	PAAD	primary	-	pass	pass	PAAD	PAAD	0.954113	0.0215473	0.0243402	1	1
GSM1194451	6285617084_R04C01	Biological Validation Set	PAAD	primary	-	pass	reject	PAAD	No Match	0.179083	0.703545	0.117372	0	1
GSM1194504	8942351064_R01C02	Biological Validation Set	PAAD	primary	-	pass	pass	PAAD	PAAD	0.949364	0.0248198	0.0258165	1	1
GSM1194446	6285617084_R01C01	Biological Validation Set	PAAD	primary	-	pass	pass	PAAD	PAAD	0.80037	0.0661703	0.13346	1	1
GSM1194454	6285617084_R05C02	Biological Validation Set	PAAD	primary	-	pass	pass	PAAD	PAAD	0.94447	0.0169485	0.0385814	1	1
GSM1194503	8942351064_R01C01	Biological Validation Set	PAAD	primary	-	pass	pass	PAAD	PAAD	0.960249	0.0163966	0.0233542	1	1
GSM1194518	8959312007_R02C02	Biological Validation Set	PAAD	primary	-	pass	pass	PAAD	PAAD	0.964678	0.00977929	0.0255428	1	1
GSM1194520	8959312007_R03C02	Biological Validation Set	PAAD	primary	-	pass	pass	PAAD	PAAD	0.954907	0.0133097	0.0317836	1	1
GSM1194521	8959312007_R04C01	Biological Validation Set	PAAD	primary	-	pass	pass	PAAD	PAAD	0.960986	0.0134419	0.025572	1	1
GSM1194522	8959312007_R04C02	Biological Validation Set	PAAD	primary	-	pass	pass	PAAD	PAAD	0.948984	0.0255347	0.025481	1	1
GSM1194455	6285617084_R06C02	Biological Validation Set	PAAD	primary	-	pass	pass	PAAD	PAAD	0.962967	0.013356	0.0236767	1	1
GSM1194519	8959312007_R03C01	Biological Validation Set	PAAD	primary	-	pass	pass	PAAD	No Match	0.609502	0.257297	0.133201	0	1
GSM1194532	8959312046_R06C02	Biological Validation Set	PAAD	primary	-	pass	pass	PAAD	PAAD	0.895939	0.0386896	0.0653717	1	1
GSM1194526	8959312046_R03C01	Biological Validation Set	PAAD	primary	-	pass	pass	PAAD	PAAD	0.961584	0.0128342	0.0255819	1	1
GSM1194517	8959312007_R02C01	Biological Validation Set	PAAD	primary	-	pass	pass	PAAD	PAAD	0.947842	0.0216104	0.0305479	1	1
GSM1194531	8959312046_R06C01	Biological Validation Set	PAAD	primary	-	pass	pass	PAAD	PAAD	0.958553	0.0121109	0.0293358	1	1
GSM1194524	8959312046_R01C01	Biological Validation Set	PAAD	primary	-	pass	pass	PAAD	PAAD	0.95887	0.0117444	0.0293853	1	1
GSM1194528	8959312046_R04C01	Biological Validation Set	PAAD	primary	-	pass	pass	PAAD	PAAD	0.943131	0.0271624	0.0297069	1	1
GSM1194530	8959312046_R05C01	Biological Validation Set	PAAD	primary	-	pass	pass	PAAD	PAAD	0.952888	0.0160795	0.0310322	1	1
GSM1194516	8959312007_R01C01	Biological Validation Set	PAAD	primary	-	pass	pass	PAAD	PAAD	0.950412	0.0217897	0.0277987	1	1
GSM4494908	9630789097_R04C02	Biological Validation Set	PAAD	primary	-	pass	pass	PAAD	PAAD	0.956979	0.0119258	0.0310952	1	1
GSM4494909	9630789097_R06C01	Biological Validation Set	PAAD	primary	-	pass	pass	PAAD	PAAD	0.96073	0.00960686	0.0296635	1	1
GSM4494905	9630789097_R03C01	Biological Validation Set	PAAD	primary	-	pass	pass	PAAD	PAAD	0.921343	0.0156362	0.0630202	1	1
GSM4494906	9630789142_R06C01	Biological Validation Set	PAAD	primary	-	pass	pass	PAAD	PAAD	0.964192	0.0105728	0.0252354	1	1
GSM4494910	9630789142_R02C02	Biological Validation Set	PAAD	primary	-	pass	pass	PAAD	PAAD	0.910717	0.0256591	0.0636235	1	1
GSM4494907	9630789142_R03C01	Biological Validation Set	PAAD	primary	-	pass	pass	PAAD	PAAD	0.952086	0.0183971	0.0295169	1	1
GSM4699940	3999720001_R06C02	Biological Validation Set	PAAD	primary	-	pass	pass	PAAD	PAAD	0.897266	0.0576554	0.0450786	1	1
GSM4699942	3999720011_R06C01	Biological Validation Set	PAAD	primary	-	pass	pass	PAAD	No Match	0.592141	0.114589	0.293271	0	1
GSM4699955	3999720033_R03C01	Biological Validation Set	PAAD	primary	-	pass	pass	PAAD	PAAD	0.959396	0.0105473	0.0300568	1	1
GSM4699959	3999720033_R04C01	Biological Validation Set	PAAD	primary	-	pass	pass	PAAD	PAAD	0.959896	0.010942	0.0291617	1	1
GSM4699961	3999720011_R03C02	Biological Validation Set	PAAD	primary	-	pass	pass	PAAD	PAAD	0.902237	0.0196144	0.0781484	1	1
GSM4699962	3999720061_R04C01	Biological Validation Set	PAAD	primary	-	pass	pass	PAAD	PAAD	0.895725	0.0475757	0.0566991	1	1
GSM4699963	3999720061_R06C01	Biological Validation Set	PAAD	primary	-	pass	pass	PAAD	PAAD	0.930228	0.022078	0.0476942	1	1
GSM4699965	3999720061_R04C02	Biological Validation Set	PAAD	primary	-	pass	pass	PAAD	No Match	0.732561	0.0664719	0.200967	0	1
GSM4699825	3999720011_R05C02	Biological Validation Set	PAAD	primary	-	pass	pass	PAAD	PAAD	0.905546	0.0175812	0.0768727	1	1
GSM4699887	3999720012_R01C02	Biological Validation Set	PAAD	primary	-	pass	pass	PAAD	PAAD	0.959561	0.0127027	0.0277366	1	1
GSM4699937	3999720001_R01C02	Biological Validation Set	PAAD	primary	-	pass	pass	PAAD	PAAD	0.875655	0.0200502	0.104294	1	1
GSM4699943	3999720011_R01C02	Biological Validation Set	PAAD	primary	-	pass	pass	PAAD	PAAD	0.957429	0.0162859	0.0262854	1	1
GSM4699944	3999720044_R02C02	Biological Validation Set	PAAD	primary	-	pass	pass	PAAD	PAAD	0.878953	0.0328249	0.0882219	1	1
GSM4699947	3999720033_R02C01	Biological Validation Set	PAAD	primary	-	pass	pass	PAAD	PAAD	0.956273	0.0114194	0.0323074	1	1
GSM4699957	3999720011_R01C01	Biological Validation Set	PAAD	primary	-	pass	pass	PAAD	PAAD	0.921781	0.0148766	0.0633425	1	1
GSM4699960	3999720061_R06C02	Biological Validation Set	PAAD	primary	-	pass	pass	PAAD	PAAD	0.904722	0.0203228	0.0749553	1	1
GSM4699873	3999720012_R01C01	Biological Validation Set	PAAD	primary	-	pass	pass	PAAD	PAAD	0.93752	0.0116588	0.050821	1	1
GSM4699885	3999720001_R01C01	Biological Validation Set	PAAD	primary	-	pass	pass	PAAD	PAAD	0.953564	0.0126455	0.033791	1	1
GSM4699908	3999720044_R02C01	Biological Validation Set	PAAD	primary	-	pass	pass	PAAD	PAAD	0.945238	0.0223847	0.0323777	1	1
GSM4699956	3999720044_R04C02	Biological Validation Set	PAAD	primary	-	pass	pass	PAAD	PAAD	0.878	0.0531363	0.0688634	1	1
GSM4699958	3999720061_R01C01	Biological Validation Set	PAAD	primary	-	pass	pass	PAAD	PAAD	0.96489	0.0110597	0.0240508	1	1
GSM4699964	3999720061_R02C02	Biological Validation Set	PAAD	primary	-	pass	pass	PAAD	PAAD	0.951082	0.0196836	0.0292343	1	1
GSM4699868	3999720043_R04C01	Biological Validation Set	PAAD	primary	-	pass	pass	PAAD	PAAD	0.95038	0.0137551	0.0358646	1	1
GSM4699894	3999720043_R06C02	Biological Validation Set	PAAD	primary	-	pass	pass	PAAD	PAAD	0.959685	0.0153909	0.0249245	1	1
GSM4699927	3999720044_R06C01	Biological Validation Set	PAAD	primary	-	pass	pass	PAAD	PAAD	0.957136	0.0146142	0.02825	1	1
GSM4699945	3999720033_R01C01	Biological Validation Set	PAAD	primary	-	pass	pass	PAAD	PAAD	0.945262	0.027915	0.0268228	1	1
GSM4699827	3999720043_R01C01	Biological Validation Set	PAAD	primary	-	pass	pass	PAAD	PAAD	0.959135	0.0175723	0.0232931	1	1
GSM4699905	3999720050_R02C01	Biological Validation Set	PAAD	primary	-	pass	pass	PAAD	PAAD	0.929905	0.0115683	0.0585269	1	1
GSM4699928	3999720082_R03C02	Biological Validation Set	PAAD	primary	-	pass	pass	PAAD	PAAD	0.956547	0.0190665	0.024386	1	1
GSM4699929	3999720082_R04C02	Biological Validation Set	PAAD	primary	-	pass	pass	PAAD	PAAD	0.88559	0.0223567	0.0920537	1	1
GSM4699930	3999720082_R05C02	Biological Validation Set	PAAD	primary	-	pass	pass	PAAD	PAAD	0.957054	0.0118705	0.0310757	1	1
GSM4699966	3999720082_R06C02	Biological Validation Set	PAAD	primary	-	pass	pass	PAAD	PAAD	0.87973	0.0259542	0.0943155	1	1
GSM2389718	10005839075_R06C01	Biological Validation Set	iCCA	primary	-	pass	pass	iCCA	Normal Bile Tissue	0.13196	0.26712	0.60092	0	1
GSM2389721	10005839063_R02C01	Biological Validation Set	iCCA	primary	-	pass	pass	iCCA	iCCA	0.0717321	0.825542	0.102726	1	1
GSM2389730	10005839063_R06C02	Biological Validation Set	iCCA	primary	-	pass	pass	iCCA	iCCA	0.0479076	0.870006	0.0820868	1	1
GSM2389731	10005839100_R01C01	Biological Validation Set	iCCA	primary	-	pass	pass	iCCA	No Match	0.0410018	0.793433	0.165565	0	1
GSM2389734	10005839100_R02C02	Biological Validation Set	iCCA	primary	-	pass	pass	iCCA	iCCA	0.00834238	0.909331	0.0823269	1	1
GSM2389735	10005839100_R03C01	Biological Validation Set	iCCA	primary	-	pass	pass	iCCA	iCCA	0.00822503	0.880172	0.111603	1	1
GSM2389738	10005839100_R04C02	Biological Validation Set	iCCA	primary	-	pass	pass	iCCA	iCCA	0.00778053	0.915432	0.0767872	1	1
GSM2389758	3999215221_R06C01	Biological Validation Set	iCCA	primary	-	pass	pass	iCCA	iCCA	0.0139324	0.885294	0.100773	1	1
GSM2389767	3999215223_R03C01	Biological Validation Set	iCCA	primary	-	pass	reject	iCCA	No Match	0.0106935	0.899501	0.0898053	0	1
GSM2389783	3999215224_R05C02	Biological Validation Set	iCCA	primary	-	pass	pass	iCCA	iCCA	0.0566286	0.843752	0.0996189	1	1
GSM2389805	7927554131_R01C01	Biological Validation Set	Normal Bile Tissue	primary	-	pass	pass	Normal Bile Tissue	Normal Bile Tissue	0.209222	0.136892	0.653886	1	1
GSM2389806	7927554131_R02C01	Biological Validation Set	Normal Bile Tissue	primary	-	pass	pass	Normal Bile Tissue	Normal Bile Tissue	0.180378	0.203921	0.615701	1	1
GSM2389807	7927554131_R03C01	Biological Validation Set	Normal Bile Tissue	primary	-	pass	pass	Normal Bile Tissue	Normal Bile Tissue	0.149754	0.183377	0.666869	1	1
GSM2389808	7927554131_R04C01	Biological Validation Set	Normal Bile Tissue	primary	-	pass	pass	Normal Bile Tissue	Normal Bile Tissue	0.141223	0.316847	0.54193	1	1
GSM6053390	9376538165_R01C01	Biological Validation Set	iCCA	primary	-	pass	pass	iCCA	iCCA	0.0205497	0.908677	0.0707735	1	1
GSM6053391	9376538165_R02C01	Biological Validation Set	iCCA	primary	-	pass	pass	iCCA	iCCA	0.0123899	0.87769	0.10992	1	1
GSM6053394	9426020152_R03C01	Biological Validation Set	iCCA	primary	-	pass	pass	iCCA	iCCA	0.0121633	0.912513	0.0753238	1	1
GSM6053395	9426020152_R05C01	Biological Validation Set	iCCA	primary	-	pass	pass	iCCA	iCCA	0.0121466	0.918937	0.0689169	1	1
GSM6053396	9426020152_R06C01	Biological Validation Set	iCCA	primary	-	pass	pass	iCCA	No Match	0.690633	0.231961	0.0774055	0	1
GSM6053398	9611518004_R05C01	Biological Validation Set	iCCA	primary	-	pass	pass	iCCA	iCCA	0.0102153	0.88199	0.107795	1	1
GSM6053400	9611518004_R03C02	Biological Validation Set	iCCA	primary	-	pass	pass	iCCA	iCCA	0.0159027	0.904642	0.0794556	1	1
GSM6053401	9611518038_R01C01	Biological Validation Set	iCCA	primary	-	pass	pass	iCCA	Normal Bile Tissue	0.0377798	0.42098	0.54124	0	1
GSM6053405	9611518038_R06C02	Biological Validation Set	iCCA	primary	-	pass	pass	iCCA	iCCA	0.0186003	0.913856	0.0675435	1	1
GSM6053415	9611518069_R01C02	Biological Validation Set	iCCA	primary	-	pass	pass	iCCA	iCCA	0.0134679	0.917361	0.0691711	1	1
GSM6053419	9611519036_R03C02	Biological Validation Set	iCCA	primary	-	pass	pass	iCCA	iCCA	0.00984263	0.919135	0.0710218	1	1
GSM6053424	9611519037_R04C01	Biological Validation Set	iCCA	primary	-	pass	pass	iCCA	iCCA	0.00867087	0.919249	0.0720798	1	1
GSM6053427	9611519038_R03C02	Biological Validation Set	iCCA	primary	-	pass	pass	iCCA	iCCA	0.00882997	0.89662	0.0945502	1	1
GSM6053433	9611519038_R05C01	Biological Validation Set	iCCA	primary	-	pass	pass	iCCA	iCCA	0.0106993	0.916728	0.0725728	1	1
GSM6053434	9741779062_R03C02	Biological Validation Set	iCCA	primary	-	pass	pass	iCCA	iCCA	0.010272	0.909916	0.0798118	1	1
GSM6053438	9741779118_R03C02	Biological Validation Set	iCCA	primary	-	pass	pass	iCCA	iCCA	0.0113161	0.910772	0.0779124	1	1
GSM6053440	9968646157_R01C01	Biological Validation Set	Normal Bile Tissue	primary	-	pass	pass	Normal Bile Tissue	Normal Bile Tissue	0.342411	0.111017	0.546572	1	1
GSM6053441	9968646157_R02C01	Biological Validation Set	Normal Bile Tissue	primary	-	pass	pass	Normal Bile Tissue	No Match	0.446921	0.0849135	0.468166	0	1
GSM6053442	9968646157_R05C01	Biological Validation Set	Normal Bile Tissue	primary	-	pass	pass	Normal Bile Tissue	No Match	0.420817	0.0957002	0.483483	0	1
GSM6053443	9968646157_R06C01	Biological Validation Set	Normal Bile Tissue	primary	-	pass	pass	Normal Bile Tissue	No Match	0.545927	0.0655972	0.388476	0	1
GSM6053444	9968646157_R01C02	Biological Validation Set	Normal Bile Tissue	primary	-	pass	pass	Normal Bile Tissue	Normal Bile Tissue	0.35043	0.109046	0.540524	1	1
GSM6053445	9968646157_R03C02	Biological Validation Set	Normal Bile Tissue	primary	-	pass	pass	Normal Bile Tissue	No Match	0.592145	0.0501528	0.357702	0	1
GSM6053446	9968646157_R04C02	Biological Validation Set	Normal Bile Tissue	primary	-	pass	pass	Normal Bile Tissue	Normal Bile Tissue	0.205759	0.171024	0.623217	1	1
GSM6053447	9968646157_R02C02	Biological Validation Set	Normal Bile Tissue	primary	-	pass	pass	Normal Bile Tissue	Normal Bile Tissue	0.177471	0.172007	0.650522	1	1
GSM6053448	9968646157_R05C02	Biological Validation Set	Normal Bile Tissue	primary	-	pass	pass	Normal Bile Tissue	Normal Bile Tissue	0.383438	0.0943771	0.522185	1	1
GSM6053449	9968646157_R06C02	Biological Validation Set	Normal Bile Tissue	primary	-	pass	pass	Normal Bile Tissue	Normal Bile Tissue	0.241723	0.138005	0.620273	1	1
GSM6053450	9968646157_R04C01	Biological Validation Set	Normal Bile Tissue	primary	-	pass	pass	Normal Bile Tissue	Normal Bile Tissue	0.355862	0.137972	0.506166	1	1
GSM6053451	9968646157_R03C01	Biological Validation Set	Normal Bile Tissue	primary	-	pass	pass	Normal Bile Tissue	No Match	0.544489	0.0664208	0.389091	0	1
GSM1204490		Biological Validation Set	iCCA	primary	-	pass	pass	iCCA	iCCA	0.00877249	0.911922	0.0793053	1	1
GSM1204491		Biological Validation Set	iCCA	primary	-	pass	pass	iCCA	iCCA	0.0110699	0.893323	0.0956075	1	1
GSM1204492		Biological Validation Set	iCCA	primary	-	pass	pass	iCCA	iCCA	0.00870021	0.917231	0.0740686	1	1
GSM1204494		Biological Validation Set	iCCA	primary	-	pass	pass	iCCA	iCCA	0.00847795	0.91263	0.0788919	1	1
GSM1204495		Biological Validation Set	iCCA	primary	-	pass	pass	iCCA	iCCA	0.00890513	0.91575	0.075345	1	1
GSM1204497		Biological Validation Set	iCCA	primary	-	pass	pass	iCCA	iCCA	0.0096245	0.912838	0.077537	1	1
GSM1204499		Biological Validation Set	iCCA	primary	-	pass	pass	iCCA	iCCA	0.00812474	0.915886	0.0759891	1	1
GSM1204501		Biological Validation Set	Normal Bile Tissue	primary	-	pass	pass	Normal Bile Tissue	Normal Bile Tissue	0.149075	0.189773	0.661152	1	1
GSM1204502		Biological Validation Set	iCCA	primary	-	pass	pass	iCCA	iCCA	0.0086298	0.910616	0.0807543	1	1
GSM1204503		Biological Validation Set	Normal Bile Tissue	primary	-	pass	pass	Normal Bile Tissue	Normal Bile Tissue	0.155639	0.287004	0.557356	1	1
GSM1204504		Biological Validation Set	Normal Bile Tissue	primary	-	pass	pass	Normal Bile Tissue	Normal Bile Tissue	0.101203	0.261321	0.637476	1	1
GSM1204505		Biological Validation Set	iCCA	primary	-	pass	pass	iCCA	iCCA	0.00714393	0.891623	0.101233	1	1
GSM1204506		Biological Validation Set	Normal Bile Tissue	primary	-	pass	pass	Normal Bile Tissue	No Match	0.111509	0.435023	0.453468	0	1
GSM1204507		Biological Validation Set	iCCA	primary	-	pass	pass	iCCA	iCCA	0.0150585	0.907661	0.0772802	1	1
GSM1204508		Biological Validation Set	iCCA	primary	-	pass	pass	iCCA	iCCA	0.00872478	0.909333	0.0819423	1	1
GSM1204510		Biological Validation Set	iCCA	primary	-	pass	pass	iCCA	iCCA	0.0100434	0.911394	0.0785627	1	1
GSM1204512		Biological Validation Set	iCCA	primary	-	pass	pass	iCCA	iCCA	0.0100356	0.911655	0.0783093	1	1
GSM1204513		Biological Validation Set	iCCA	primary	-	pass	pass	iCCA	iCCA	0.00962515	0.91476	0.0756151	1	1
GSM1204515		Biological Validation Set	iCCA	primary	-	pass	pass	iCCA	iCCA	0.0393299	0.882366	0.0783038	1	1
GSM1204516		Biological Validation Set	iCCA	primary	-	pass	pass	iCCA	iCCA	0.0140209	0.882834	0.103145	1	1
GSM1204517		Biological Validation Set	iCCA	primary	-	pass	pass	iCCA	iCCA	0.0557492	0.858692	0.085559	1	1
GSM1204518		Biological Validation Set	iCCA	primary	-	pass	pass	iCCA	iCCA	0.00966573	0.919116	0.0712187	1	1
GSM1204519		Biological Validation Set	iCCA	primary	-	pass	pass	iCCA	iCCA	0.0385129	0.886531	0.0749564	1	1
GSM1204520		Biological Validation Set	iCCA	primary	-	pass	pass	iCCA	iCCA	0.0109634	0.905045	0.0839917	1	1
GSM1204522		Biological Validation Set	iCCA	primary	-	pass	pass	iCCA	iCCA	0.00758001	0.912668	0.0797515	1	1
GSM1204523		Biological Validation Set	iCCA	primary	-	pass	pass	iCCA	iCCA	0.0226374	0.9003	0.0770631	1	1
GSM1204524		Biological Validation Set	iCCA	primary	-	pass	pass	iCCA	iCCA	0.0178987	0.898056	0.0840451	1	1
GSM1204525		Biological Validation Set	iCCA	primary	-	pass	pass	iCCA	iCCA	0.0122574	0.915876	0.0718669	1	1
GSM1204526		Biological Validation Set	iCCA	primary	-	pass	pass	iCCA	iCCA	0.0311741	0.896976	0.0718494	1	1
GSM1204527		Biological Validation Set	iCCA	primary	-	pass	pass	iCCA	iCCA	0.0161948	0.903521	0.0802843	1	1
GSM795354		Biological Validation Set	iCCA	primary	-	pass	pass	iCCA	iCCA	0.0139157	0.899836	0.0862478	1	1
GSM795355		Biological Validation Set	iCCA	primary	-	pass	pass	iCCA	iCCA	0.0109847	0.907664	0.0813513	1	1
GSM795356		Biological Validation Set	iCCA	primary	-	pass	pass	iCCA	iCCA	0.00791337	0.911146	0.080941	1	1
GSM795357		Biological Validation Set	iCCA	primary	-	pass	pass	iCCA	iCCA	0.00869829	0.908423	0.0828791	1	1
GSM795358		Biological Validation Set	iCCA	primary	-	pass	pass	iCCA	iCCA	0.0118345	0.91027	0.077895	1	1
GSM795359		Biological Validation Set	iCCA	primary	-	pass	pass	iCCA	iCCA	0.0118097	0.897581	0.0906094	1	1
GSM795360		Biological Validation Set	iCCA	primary	-	pass	pass	iCCA	iCCA	0.0162002	0.88948	0.0943201	1	1
GSM795361		Biological Validation Set	iCCA	primary	-	pass	pass	iCCA	iCCA	0.00988823	0.898813	0.0912984	1	1
GSM795362		Biological Validation Set	iCCA	primary	-	pass	pass	iCCA	iCCA	0.010418	0.904474	0.085108	1	1
GSM795363		Biological Validation Set	iCCA	primary	-	pass	pass	iCCA	iCCA	0.0146681	0.89598	0.0893521	1	1
GSM795364		Biological Validation Set	iCCA	primary	-	pass	pass	iCCA	iCCA	0.0102697	0.886202	0.103529	1	1
GSM795365		Biological Validation Set	iCCA	primary	-	pass	pass	iCCA	iCCA	0.0105301	0.912338	0.0771319	1	1
GSM795366		Biological Validation Set	iCCA	primary	-	pass	reject	iCCA	No Match	0.0126756	0.824684	0.162641	0	1
GSM795367		Biological Validation Set	iCCA	primary	-	pass	reject	iCCA	No Match	0.0220506	0.748787	0.229162	0	1
GSM795368		Biological Validation Set	iCCA	primary	-	pass	pass	iCCA	No Match	0.0537809	0.78939	0.156829	0	1
GSM795369		Biological Validation Set	iCCA	primary	-	pass	pass	iCCA	iCCA	0.019397	0.88303	0.0975729	1	1
GSM795370		Biological Validation Set	iCCA	primary	-	pass	pass	iCCA	iCCA	0.0237331	0.845739	0.130528	1	1
GSM795371		Biological Validation Set	iCCA	primary	-	pass	pass	iCCA	iCCA	0.0119694	0.858663	0.129368	1	1
GSM795372		Biological Validation Set	iCCA	primary	-	pass	pass	iCCA	iCCA	0.00838128	0.917541	0.0740779	1	1
GSM795373		Biological Validation Set	iCCA	primary	-	pass	pass	iCCA	iCCA	0.0159196	0.862542	0.121539	1	1
GSM795374		Biological Validation Set	iCCA	primary	-	pass	pass	iCCA	iCCA	0.0328365	0.875637	0.0915264	1	1
GSM795375		Biological Validation Set	iCCA	primary	-	pass	pass	iCCA	iCCA	0.0136796	0.889715	0.0966049	1	1
GSM795376		Biological Validation Set	iCCA	primary	-	pass	pass	iCCA	iCCA	0.0689179	0.802613	0.128469	1	1
GSM795377		Biological Validation Set	iCCA	primary	-	pass	pass	iCCA	iCCA	0.00882928	0.89867	0.0925012	1	1
GSM795378		Biological Validation Set	iCCA	primary	-	pass	pass	iCCA	iCCA	0.0107304	0.911013	0.0782564	1	1
GSM795379		Biological Validation Set	iCCA	primary	-	pass	pass	iCCA	No Match	0.10483	0.758413	0.136757	0	1
GSM795380		Biological Validation Set	iCCA	primary	-	pass	pass	iCCA	iCCA	0.0538931	0.833156	0.11295	1	1
GSM795381		Biological Validation Set	iCCA	primary	-	pass	pass	iCCA	iCCA	0.00869857	0.916083	0.0752186	1	1
GSM795382		Biological Validation Set	iCCA	primary	-	pass	pass	iCCA	iCCA	0.045912	0.838026	0.116062	1	1
GSM795383		Biological Validation Set	iCCA	primary	-	pass	reject	iCCA	No Match	0.0154334	0.896939	0.0876279	0	1
GSM795384		Biological Validation Set	iCCA	primary	-	pass	pass	iCCA	iCCA	0.0467108	0.862196	0.0910931	1	1
GSM795385		Biological Validation Set	iCCA	primary	-	pass	pass	iCCA	iCCA	0.018269	0.887879	0.0938516	1	1
GSM795386		Biological Validation Set	iCCA	primary	-	pass	reject	iCCA	No Match	0.0204338	0.877847	0.101719	0	1
GSM795387		Biological Validation Set	iCCA	primary	-	pass	pass	iCCA	iCCA	0.00844212	0.913412	0.0781457	1	1
GSM795388		Biological Validation Set	iCCA	primary	-	pass	pass	iCCA	iCCA	0.0119498	0.912376	0.0756742	1	1
GSM795389		Biological Validation Set	iCCA	primary	-	pass	pass	iCCA	iCCA	0.0101947	0.916474	0.0733314	1	1
GSM795390		Biological Validation Set	iCCA	primary	-	pass	reject	iCCA	No Match	0.0530631	0.864731	0.0822061	0	1
GSM795391		Biological Validation Set	iCCA	primary	-	pass	pass	iCCA	iCCA	0.0139176	0.911552	0.0745307	1	1
GSM795392		Biological Validation Set	iCCA	primary	-	pass	pass	iCCA	iCCA	0.0122817	0.91104	0.0766784	1	1
GSM795393		Biological Validation Set	iCCA	primary	-	pass	pass	iCCA	iCCA	0.0141286	0.906532	0.0793391	1	1
GSM853927		Biological Validation Set	iCCA	primary	-	pass	pass	iCCA	iCCA	0.0105358	0.906558	0.0829065	1	1
GSM853928		Biological Validation Set	iCCA	primary	-	pass	pass	iCCA	iCCA	0.00861075	0.914815	0.0765744	1	1
GSM853929		Biological Validation Set	iCCA	primary	-	pass	pass	iCCA	iCCA	0.00877031	0.915897	0.0753332	1	1
GSM853930		Biological Validation Set	iCCA	primary	-	pass	pass	iCCA	iCCA	0.0114345	0.913509	0.075056	1	1
GSM853931		Biological Validation Set	iCCA	primary	-	pass	pass	iCCA	iCCA	0.00884201	0.91512	0.0760377	1	1
GSM853932		Biological Validation Set	iCCA	primary	-	pass	pass	iCCA	iCCA	0.00947947	0.905862	0.0846582	1	1
GSM853933		Biological Validation Set	iCCA	primary	-	pass	pass	iCCA	iCCA	0.0106001	0.893739	0.0956607	1	1
GSM853934		Biological Validation Set	iCCA	primary	-	pass	pass	iCCA	iCCA	0.0111194	0.909835	0.0790459	1	1
GSM853935		Biological Validation Set	iCCA	primary	-	pass	pass	iCCA	iCCA	0.0188311	0.882604	0.098565	1	1
GSM853936		Biological Validation Set	iCCA	primary	-	pass	pass	iCCA	iCCA	0.0105906	0.914088	0.075321	1	1
TCGA-A7-A0DC-01B-04D-A22R-05	7796806125_R03C02	Biological Validation Set	BRCA	primary	-	reject	reject	No Match	No Match	0.0377032	0.736636	0.225661	1	1
TCGA-BH-A0H9-01A-11D-A10P-05	6005486021_R01C01	Biological Validation Set	BRCA	primary	-	reject	reject	No Match	No Match	0.144605	0.67559	0.179805	1	1
TCGA-BH-A0HB-01A-11D-A10P-05	6005486021_R02C01	Biological Validation Set	BRCA	primary	-	reject	reject	No Match	No Match	0.0175418	0.884301	0.0981571	1	1
TCGA-BH-A0B3-01A-11D-A10P-05	6005486021_R03C01	Biological Validation Set	BRCA	primary	-	reject	reject	No Match	No Match	0.0237013	0.895605	0.0806939	1	1
TCGA-BH-A0GZ-01A-11D-A10P-05	6005486021_R04C01	Biological Validation Set	BRCA	primary	-	reject	reject	No Match	No Match	0.192552	0.587302	0.220146	1	1
TCGA-BH-A0GY-01A-11D-A10P-05	6005486021_R01C02	Biological Validation Set	BRCA	primary	-	reject	reject	No Match	No Match	0.369214	0.422779	0.208007	1	1
TCGA-BH-A0HX-01A-21D-A10P-05	6005486021_R02C02	Biological Validation Set	BRCA	primary	-	reject	reject	No Match	No Match	0.0259616	0.871795	0.102244	1	1
TCGA-AO-A03L-01A-41D-A10P-05	6005486021_R03C02	Biological Validation Set	BRCA	primary	-	reject	reject	No Match	No Match	0.0185739	0.865892	0.115534	1	1
TCGA-A7-A0D9-01A-31D-A10P-05	6005486021_R05C02	Biological Validation Set	BRCA	primary	-	reject	reject	No Match	No Match	0.491823	0.110429	0.397748	1	1
TCGA-AO-A0JC-01A-11D-A10P-05	6005486014_R01C01	Biological Validation Set	BRCA	primary	-	reject	reject	No Match	No Match	0.0227255	0.878834	0.0984401	1	1
TCGA-BH-A0H0-01A-11D-A10P-05	6005486014_R06C01	Biological Validation Set	BRCA	primary	-	reject	reject	No Match	No Match	0.241476	0.604586	0.153938	1	1
TCGA-B6-A0RI-01A-11D-A10P-05	6005486014_R01C02	Biological Validation Set	BRCA	primary	-	reject	reject	No Match	No Match	0.0327657	0.814635	0.152599	1	1
TCGA-AO-A0JB-01A-11D-A10P-05	6005486014_R02C02	Biological Validation Set	BRCA	primary	-	reject	reject	No Match	No Match	0.0262706	0.893909	0.0798204	1	1
TCGA-BH-A0E1-01A-11D-A10P-05	6005486014_R03C02	Biological Validation Set	BRCA	primary	-	reject	reject	No Match	No Match	0.0758225	0.82038	0.103798	1	1
TCGA-A2-A0EU-01A-22D-A10P-05	6005486014_R04C02	Biological Validation Set	BRCA	primary	-	reject	reject	No Match	No Match	0.335168	0.529812	0.13502	1	1
TCGA-B6-A0IK-01A-12D-A10P-05	6005486014_R06C02	Biological Validation Set	BRCA	primary	-	reject	reject	No Match	No Match	0.737661	0.102983	0.159355	1	1
TCGA-BH-A0DK-01A-21D-A10P-05	6005486019_R02C01	Biological Validation Set	BRCA	primary	-	reject	reject	No Match	No Match	0.0169991	0.869743	0.113258	1	1
TCGA-AO-A0JM-01A-21D-A10P-05	6005486019_R03C01	Biological Validation Set	BRCA	primary	-	reject	reject	No Match	No Match	0.0761417	0.822518	0.101341	1	1
TCGA-BH-A0AW-01A-11D-A10P-05	6005486019_R04C01	Biological Validation Set	BRCA	primary	-	reject	reject	No Match	No Match	0.0812577	0.82613	0.092612	1	1
TCGA-BH-A0E0-01A-11D-A10P-05	6005486019_R06C01	Biological Validation Set	BRCA	primary	-	reject	reject	No Match	No Match	0.0767467	0.773808	0.149446	1	1
TCGA-AO-A0JE-01A-11D-A10P-05	6005486019_R03C02	Biological Validation Set	BRCA	primary	-	reject	reject	No Match	No Match	0.0314778	0.886588	0.0819342	1	1
TCGA-BH-A0B8-01A-21D-A10P-05	6005486019_R04C02	Biological Validation Set	BRCA	primary	-	reject	reject	No Match	No Match	0.0815465	0.804826	0.113627	1	1
TCGA-BH-A0HY-01A-11D-A10P-05	6005486019_R05C02	Biological Validation Set	BRCA	primary	-	reject	reject	No Match	No Match	0.0411244	0.634527	0.324349	1	1
TCGA-BH-A0DS-01A-11D-A10P-05	6005486019_R06C02	Biological Validation Set	BRCA	primary	-	reject	reject	No Match	No Match	0.0193453	0.905292	0.0753628	1	1
TCGA-AO-A0JA-01A-11D-A10P-05	6005486023_R02C01	Biological Validation Set	BRCA	primary	-	reject	reject	No Match	No Match	0.157603	0.679374	0.163023	1	1
TCGA-B6-A0RE-01A-11D-A10P-05	6005486023_R03C01	Biological Validation Set	BRCA	primary	-	reject	reject	No Match	No Match	0.0174763	0.902861	0.0796623	1	1
TCGA-AO-A0JF-01A-11D-A10P-05	6005486023_R04C01	Biological Validation Set	BRCA	primary	-	reject	reject	No Match	No Match	0.0347427	0.885134	0.0801232	1	1
TCGA-A8-A08O-01A-21D-A10P-05	6005486023_R05C01	Biological Validation Set	BRCA	primary	-	reject	reject	No Match	No Match	0.0526991	0.37748	0.569821	1	1
TCGA-BH-A0C0-01A-21D-A10P-05	6005486023_R06C01	Biological Validation Set	BRCA	primary	-	reject	reject	No Match	No Match	0.0140274	0.886838	0.0991348	1	1
TCGA-BH-A0BM-01A-11D-A10P-05	6005486023_R02C02	Biological Validation Set	BRCA	primary	-	reject	reject	No Match	No Match	0.0196937	0.89476	0.0855469	1	1
TCGA-A2-A0CT-01A-31D-A10P-05	6005486023_R04C02	Biological Validation Set	BRCA	primary	-	reject	reject	No Match	No Match	0.0272627	0.809356	0.163382	1	1
TCGA-BH-A0DP-01A-21D-A10P-05	6005486021_R04C02	Biological Validation Set	BRCA	primary	-	reject	reject	No Match	No Match	0.0762525	0.512444	0.411304	1	1
TCGA-A8-A0AD-01A-11D-A10P-05	6005486014_R03C01	Biological Validation Set	BRCA	primary	-	reject	reject	No Match	No Match	0.0190837	0.903477	0.0774388	1	1
TCGA-AO-A0JJ-01A-11D-A10P-05	6005486014_R04C01	Biological Validation Set	BRCA	primary	-	reject	reject	No Match	No Match	0.0847157	0.812948	0.102337	1	1
TCGA-BH-A0BA-01A-11D-A10P-05	6005486021_R06C02	Biological Validation Set	BRCA	primary	-	reject	reject	No Match	No Match	0.0254216	0.869592	0.104986	1	1
TCGA-BH-A0HK-01A-11D-A10P-05	6005486019_R01C01	Biological Validation Set	BRCA	primary	-	reject	reject	No Match	No Match	0.0683153	0.826644	0.105041	1	1
TCGA-A2-A0SX-01A-12D-A10P-05	6004791006_R01C01	Biological Validation Set	BRCA	primary	-	reject	reject	No Match	No Match	0.057551	0.837761	0.104688	1	1
TCGA-AR-A0TQ-01A-11D-A10P-05	6004791006_R03C01	Biological Validation Set	BRCA	primary	-	reject	reject	No Match	No Match	0.0136067	0.877863	0.108531	1	1
TCGA-B6-A0RM-01A-11D-A10P-05	6004791006_R05C01	Biological Validation Set	BRCA	primary	-	reject	reject	No Match	No Match	0.060666	0.804318	0.135016	1	1
TCGA-AR-A0TV-01A-21D-A10P-05	6004791006_R06C01	Biological Validation Set	BRCA	primary	-	reject	reject	No Match	No Match	0.0171689	0.900116	0.0827145	1	1
TCGA-A2-A0ST-01A-12D-A10P-05	6004791006_R01C02	Biological Validation Set	BRCA	primary	-	reject	reject	No Match	No Match	0.0657715	0.846221	0.088008	1	1
TCGA-AR-A0TX-01A-11D-A10P-05	6004791006_R02C02	Biological Validation Set	BRCA	primary	-	reject	reject	No Match	No Match	0.0232496	0.90167	0.0750809	1	1
TCGA-A1-A0SJ-01A-11D-A10P-05	6004791006_R04C02	Biological Validation Set	BRCA	primary	-	reject	reject	No Match	No Match	0.0133655	0.880772	0.105863	1	1
TCGA-A1-A0SM-01A-11D-A10P-05	6004791006_R06C02	Biological Validation Set	BRCA	primary	-	reject	reject	No Match	No Match	0.0291662	0.86746	0.103373	1	1
TCGA-A2-A0SV-01A-11D-A10P-05	6004791004_R01C01	Biological Validation Set	BRCA	primary	-	reject	reject	No Match	No Match	0.137349	0.750292	0.112359	1	1
TCGA-AO-A0JG-01A-31D-A10P-05	6004791004_R02C01	Biological Validation Set	BRCA	primary	-	reject	reject	No Match	No Match	0.0487731	0.813669	0.137558	1	1
TCGA-B6-A0RS-01A-11D-A10P-05	6004791004_R05C01	Biological Validation Set	BRCA	primary	-	reject	reject	No Match	No Match	0.0427169	0.726144	0.231139	1	1
TCGA-A1-A0SH-01A-11D-A10P-05	6004791004_R06C01	Biological Validation Set	BRCA	primary	-	reject	reject	No Match	No Match	0.0510852	0.850514	0.0984007	1	1
TCGA-B6-A0RL-01A-11D-A10P-05	6004791004_R01C02	Biological Validation Set	BRCA	primary	-	reject	reject	No Match	No Match	0.0129835	0.901282	0.0857349	1	1
TCGA-A2-A0T2-01A-11D-A10P-05	6004791004_R04C02	Biological Validation Set	BRCA	primary	-	reject	reject	No Match	No Match	0.0488809	0.808646	0.142473	1	1
TCGA-A8-A075-01A-11D-A10P-05	6004791004_R06C02	Biological Validation Set	BRCA	primary	-	reject	reject	No Match	No Match	0.024764	0.895397	0.0798385	1	1
TCGA-AR-A0TZ-01A-12D-A10P-05	6004791010_R03C01	Biological Validation Set	BRCA	primary	-	reject	reject	No Match	No Match	0.0269277	0.846827	0.126246	1	1
TCGA-B6-A0RT-01A-21D-A10P-05	6004791010_R04C01	Biological Validation Set	BRCA	primary	-	reject	reject	No Match	No Match	0.026749	0.884555	0.0886962	1	1
TCGA-A2-A0T7-01A-21D-A10P-05	6004791010_R06C01	Biological Validation Set	BRCA	primary	-	reject	reject	No Match	No Match	0.0536392	0.837181	0.109179	1	1
TCGA-AR-A0TT-01A-31D-A10P-05	6004791010_R03C02	Biological Validation Set	BRCA	primary	-	reject	reject	No Match	No Match	0.0544079	0.798546	0.147046	1	1
TCGA-B6-A0RP-01A-21D-A10P-05	6004791010_R04C02	Biological Validation Set	BRCA	primary	-	reject	reject	No Match	No Match	0.0966703	0.77902	0.12431	1	1
TCGA-BH-A0HI-01A-11D-A10P-05	6004791010_R05C02	Biological Validation Set	BRCA	primary	-	reject	reject	No Match	No Match	0.124197	0.655198	0.220605	1	1
TCGA-BH-A0HN-01A-11D-A10P-05	6004791020_R01C01	Biological Validation Set	BRCA	primary	-	reject	reject	No Match	No Match	0.0187873	0.882629	0.0985832	1	1
TCGA-AR-A0TP-01A-11D-A10P-05	6004791020_R02C01	Biological Validation Set	BRCA	primary	-	reject	reject	No Match	No Match	0.0653774	0.838524	0.0960983	1	1
TCGA-BH-A0RX-01A-21D-A10P-05	6004791020_R06C01	Biological Validation Set	BRCA	primary	-	reject	reject	No Match	No Match	0.0235281	0.874971	0.101501	1	1
TCGA-A2-A0T1-01A-21D-A10P-05	6004791020_R01C02	Biological Validation Set	BRCA	primary	-	reject	reject	No Match	No Match	0.0930144	0.744562	0.162424	1	1
TCGA-B6-A0RO-01A-22D-A10P-05	6004791020_R03C02	Biological Validation Set	BRCA	primary	-	reject	reject	No Match	No Match	0.0462704	0.632038	0.321692	1	1
TCGA-AR-A0TW-01A-11D-A10P-05	6004791020_R04C02	Biological Validation Set	BRCA	primary	-	reject	reject	No Match	No Match	0.0350874	0.88347	0.0814423	1	1
TCGA-A2-A0EN-01A-13D-A10P-05	6004791006_R05C02	Biological Validation Set	BRCA	primary	-	reject	reject	No Match	No Match	0.0410654	0.473198	0.485737	1	1
TCGA-A2-A0T6-01A-11D-A10P-05	6004791004_R03C01	Biological Validation Set	BRCA	primary	-	reject	reject	No Match	No Match	0.548498	0.0732182	0.378283	1	1
TCGA-A2-A0SY-01A-31D-A10P-05	6004791004_R03C02	Biological Validation Set	BRCA	primary	-	reject	reject	No Match	No Match	0.0237023	0.892972	0.0833259	1	1
TCGA-A2-A0T4-01A-31D-A10P-05	6004791020_R03C01	Biological Validation Set	BRCA	primary	-	reject	reject	No Match	No Match	0.171028	0.712124	0.116847	1	1
TCGA-A1-A0SE-01A-11D-A10P-05	6004791006_R02C01	Biological Validation Set	BRCA	primary	-	reject	reject	No Match	No Match	0.0244897	0.900106	0.0754046	1	1
TCGA-B6-A0RV-01A-11D-A10P-05	6004791004_R02C02	Biological Validation Set	BRCA	primary	-	reject	reject	No Match	No Match	0.0741033	0.788841	0.137055	1	1
TCGA-B6-A0RU-01A-11D-A10P-05	6004791010_R02C01	Biological Validation Set	BRCA	primary	-	reject	reject	No Match	No Match	0.0295726	0.867932	0.102496	1	1
TCGA-B6-A0RN-01A-12D-A10P-05	6004791010_R05C01	Biological Validation Set	BRCA	primary	-	reject	reject	No Match	No Match	0.095053	0.785289	0.119658	1	1
TCGA-A1-A0SK-01A-12D-A10P-05	6004791010_R02C02	Biological Validation Set	BRCA	primary	-	reject	reject	No Match	No Match	0.126347	0.672272	0.201381	1	1
TCGA-B6-A0X5-01A-21D-A10A-05	6005486025_R01C02	Biological Validation Set	BRCA	primary	-	reject	reject	No Match	No Match	0.0445561	0.869503	0.0859405	1	1
TCGA-B6-A0X4-01A-11D-A10A-05	6005486025_R05C02	Biological Validation Set	BRCA	primary	-	reject	reject	No Match	No Match	0.0304431	0.847742	0.121815	1	1
TCGA-AN-A0XR-01A-11D-A10A-05	6005486025_R06C02	Biological Validation Set	BRCA	primary	-	reject	reject	No Match	No Match	0.111295	0.779824	0.108882	1	1
TCGA-AN-A0XT-01A-11D-A10A-05	6005486029_R02C01	Biological Validation Set	BRCA	primary	-	reject	reject	No Match	No Match	0.0278152	0.88724	0.0849451	1	1
TCGA-AN-A0XO-01A-11D-A10A-05	6005486029_R03C01	Biological Validation Set	BRCA	primary	-	reject	reject	No Match	No Match	0.405672	0.46292	0.131409	1	1
TCGA-BH-A0W5-01A-11D-A10A-05	6005486029_R04C01	Biological Validation Set	BRCA	primary	-	reject	reject	No Match	No Match	0.565179	0.312335	0.122486	1	1
TCGA-A2-A0YC-01A-11D-A10A-05	6005486029_R05C01	Biological Validation Set	BRCA	primary	-	reject	reject	No Match	No Match	0.191316	0.645481	0.163203	1	1
TCGA-A2-A0YJ-01A-11D-A10A-05	6005486029_R06C01	Biological Validation Set	BRCA	primary	-	reject	reject	No Match	No Match	0.0209483	0.851047	0.128005	1	1
TCGA-A2-A0YT-01A-11D-A10A-05	6005486029_R01C02	Biological Validation Set	BRCA	primary	-	reject	reject	No Match	No Match	0.0324915	0.812197	0.155312	1	1
TCGA-B6-A0WW-01A-11D-A10A-05	6005486029_R03C02	Biological Validation Set	BRCA	primary	-	reject	reject	No Match	No Match	0.0315969	0.614449	0.353954	1	1
TCGA-B6-A0X1-01A-11D-A10A-05	6005486029_R05C02	Biological Validation Set	BRCA	primary	-	reject	reject	No Match	No Match	0.0192089	0.898694	0.0820971	1	1
TCGA-AR-A0U2-01A-11D-A10A-05	6005486029_R06C02	Biological Validation Set	BRCA	primary	-	reject	reject	No Match	No Match	0.118099	0.675803	0.206099	1	1
TCGA-AN-A0XN-01A-21D-A10A-05	6005486005_R02C01	Biological Validation Set	BRCA	primary	-	reject	reject	No Match	No Match	0.0564987	0.8299	0.113601	1	1
TCGA-BH-A0W4-01A-11D-A10A-05	6005486005_R04C01	Biological Validation Set	BRCA	primary	-	reject	reject	No Match	No Match	0.0512741	0.848402	0.100324	1	1
TCGA-B6-A0WZ-01A-11D-A10A-05	6005486005_R05C01	Biological Validation Set	BRCA	primary	-	reject	reject	No Match	No Match	0.110942	0.349388	0.53967	1	1
TCGA-A2-A0YH-01A-11D-A10A-05	6005486005_R06C01	Biological Validation Set	BRCA	primary	-	reject	reject	No Match	No Match	0.39428	0.408798	0.196922	1	1
TCGA-AN-A0XW-01A-11D-A10A-05	6005486005_R02C02	Biological Validation Set	BRCA	primary	-	reject	reject	No Match	No Match	0.181561	0.489052	0.329388	1	1
TCGA-A2-A04R-01A-41D-A10A-05	6005486005_R04C02	Biological Validation Set	BRCA	primary	-	reject	reject	No Match	No Match	0.0194243	0.897121	0.0834546	1	1
TCGA-B6-A0WV-01A-11D-A10A-05	6005486005_R05C02	Biological Validation Set	BRCA	primary	-	reject	reject	No Match	No Match	0.0731022	0.691783	0.235115	1	1
TCGA-BH-A0WA-01A-11D-A10A-05	6005486005_R06C02	Biological Validation Set	BRCA	primary	-	reject	reject	No Match	No Match	0.0512662	0.864706	0.0840273	1	1
TCGA-AR-A0U0-01A-11D-A10A-05	6005486018_R01C01	Biological Validation Set	BRCA	primary	-	reject	reject	No Match	No Match	0.070261	0.363224	0.566515	1	1
TCGA-B6-A0WY-01A-11D-A10A-05	6005486018_R02C01	Biological Validation Set	BRCA	primary	-	reject	reject	No Match	No Match	0.0727757	0.734198	0.193026	1	1
TCGA-A2-A0YE-01A-11D-A10A-05	6005486018_R03C01	Biological Validation Set	BRCA	primary	-	reject	reject	No Match	No Match	0.0411973	0.689505	0.269297	1	1
TCGA-AN-A0XP-01A-11D-A10A-05	6005486018_R04C01	Biological Validation Set	BRCA	primary	-	reject	reject	No Match	No Match	0.10811	0.785966	0.105924	1	1
TCGA-AR-A0U3-01A-11D-A10A-05	6005486018_R05C01	Biological Validation Set	BRCA	primary	-	reject	reject	No Match	No Match	0.0226505	0.88831	0.0890391	1	1
TCGA-A2-A0YF-01A-21D-A10A-05	6005486018_R06C01	Biological Validation Set	BRCA	primary	-	reject	reject	No Match	No Match	0.203712	0.638942	0.157346	1	1
TCGA-AN-A0XU-01A-11D-A10A-05	6005486018_R01C02	Biological Validation Set	BRCA	primary	-	reject	reject	No Match	No Match	0.0223243	0.874373	0.103303	1	1
TCGA-AR-A0TU-01A-31D-A10A-05	6005486018_R02C02	Biological Validation Set	BRCA	primary	-	reject	reject	No Match	No Match	0.187445	0.525381	0.287174	1	1
TCGA-AN-A0XV-01A-11D-A10A-05	6005486018_R03C02	Biological Validation Set	BRCA	primary	-	reject	reject	No Match	No Match	0.0908258	0.767396	0.141778	1	1
TCGA-AN-A0XS-01A-22D-A10A-05	6005486018_R05C02	Biological Validation Set	BRCA	primary	-	reject	reject	No Match	No Match	0.173869	0.708714	0.117417	1	1
TCGA-A2-A0YD-01A-11D-A10A-05	6005486025_R04C02	Biological Validation Set	BRCA	primary	-	reject	reject	No Match	No Match	0.0213155	0.859915	0.11877	1	1
TCGA-A2-A0YL-01A-21D-A10A-05	6005486005_R01C01	Biological Validation Set	BRCA	primary	-	reject	reject	No Match	No Match	0.0955803	0.713643	0.190777	1	1
TCGA-A2-A0YK-01A-22D-A10A-05	6005486005_R03C02	Biological Validation Set	BRCA	primary	-	reject	reject	No Match	No Match	0.0305813	0.876795	0.0926234	1	1
TCGA-AN-A0XL-01A-11D-A10N-05	6005486017_R01C01	Biological Validation Set	BRCA	primary	-	reject	reject	No Match	No Match	0.0212853	0.896688	0.082027	1	1
TCGA-AQ-A04L-01B-21D-A10N-05	6005486017_R02C01	Biological Validation Set	BRCA	primary	-	reject	reject	No Match	No Match	0.0579561	0.808887	0.133157	1	1
TCGA-AO-A12C-01A-11D-A10N-05	6005486017_R03C02	Biological Validation Set	BRCA	primary	-	reject	reject	No Match	No Match	0.0776451	0.782207	0.140148	1	1
TCGA-AO-A03M-01B-11D-A10N-05	6005486017_R05C02	Biological Validation Set	BRCA	primary	-	reject	reject	No Match	No Match	0.0472588	0.78703	0.165712	1	1
TCGA-E2-A106-01A-11D-A10N-05	6005486017_R06C02	Biological Validation Set	BRCA	primary	-	reject	reject	No Match	No Match	0.0606427	0.776505	0.162852	1	1
TCGA-AQ-A04H-01B-11D-A10N-05	6005486012_R02C01	Biological Validation Set	BRCA	primary	-	reject	reject	No Match	No Match	0.0275078	0.884469	0.0880231	1	1
TCGA-E2-A10B-01A-11D-A10N-05	6005486012_R04C01	Biological Validation Set	BRCA	primary	-	reject	reject	No Match	No Match	0.520941	0.190732	0.288328	1	1
TCGA-E2-A108-01A-13D-A10N-05	6005486012_R05C01	Biological Validation Set	BRCA	primary	-	reject	reject	No Match	No Match	0.0391731	0.663323	0.297504	1	1
TCGA-BH-A0B2-01A-11D-A10N-05	6005486012_R06C01	Biological Validation Set	BRCA	primary	-	reject	reject	No Match	No Match	0.330297	0.476451	0.193251	1	1
TCGA-AO-A03N-01B-11D-A10N-05	6005486012_R02C02	Biological Validation Set	BRCA	primary	-	reject	reject	No Match	No Match	0.0637603	0.836939	0.0993008	1	1
TCGA-AO-A129-01A-21D-A10N-05	6005486012_R04C02	Biological Validation Set	BRCA	primary	-	reject	reject	No Match	No Match	0.0248039	0.896705	0.0784909	1	1
TCGA-AO-A126-01A-11D-A10N-05	6005486012_R05C02	Biological Validation Set	BRCA	primary	-	reject	reject	No Match	No Match	0.0487829	0.862287	0.0889303	1	1
TCGA-E2-A105-01A-11D-A10N-05	6005486012_R06C02	Biological Validation Set	BRCA	primary	-	reject	reject	No Match	No Match	0.0750746	0.831208	0.0937169	1	1
TCGA-AO-A12B-01A-11D-A10N-05	6005486013_R02C01	Biological Validation Set	BRCA	primary	-	reject	reject	No Match	No Match	0.0347895	0.494821	0.47039	1	1
TCGA-E2-A10E-01A-21D-A10N-05	6005486013_R04C01	Biological Validation Set	BRCA	primary	-	reject	reject	No Match	No Match	0.0532804	0.835651	0.111068	1	1
TCGA-E2-A10F-01A-11D-A10N-05	6005486017_R04C01	Biological Validation Set	BRCA	primary	-	reject	reject	No Match	No Match	0.0409018	0.860705	0.0983935	1	1
TCGA-AO-A12E-01A-11D-A10N-05	6005486017_R05C01	Biological Validation Set	BRCA	primary	-	reject	reject	No Match	No Match	0.0910952	0.77057	0.138335	1	1
TCGA-AO-A12G-01A-11D-A10N-05	6005486017_R04C02	Biological Validation Set	BRCA	primary	-	reject	reject	No Match	No Match	0.0403934	0.827063	0.132543	1	1
TCGA-E2-A107-01A-11D-A10N-05	6005486013_R01C01	Biological Validation Set	BRCA	primary	-	reject	reject	No Match	No Match	0.0142248	0.869837	0.115938	1	1
TCGA-AO-A124-01A-11D-A10N-05	6005486017_R03C01	Biological Validation Set	BRCA	primary	-	reject	reject	No Match	No Match	0.10053	0.746644	0.152826	1	1
TCGA-B6-A0X7-01A-11D-A10N-05	6005486013_R05C01	Biological Validation Set	BRCA	primary	-	reject	reject	No Match	No Match	0.0314659	0.880028	0.0885057	1	1
TCGA-AO-A125-01A-11D-A10N-05	6005486013_R03C01	Biological Validation Set	BRCA	primary	-	reject	reject	No Match	No Match	0.032143	0.84953	0.118327	1	1
TCGA-BH-A18V-06A-11D-A212-05	6929742015_R06C01	Biological Validation Set	BRCA	primary	-	reject	reject	No Match	No Match	0.0139847	0.900546	0.0854688	1	1
TCGA-BH-A0BZ-01A-31D-A12R-05	6042324030_R01C01	Biological Validation Set	BRCA	primary	-	reject	reject	No Match	No Match	0.0154897	0.872197	0.112314	1	1
TCGA-BH-A0AU-01A-11D-A12R-05	6042324030_R03C01	Biological Validation Set	BRCA	primary	-	reject	reject	No Match	No Match	0.0270602	0.882969	0.0899707	1	1
TCGA-BH-A0H3-01A-11D-A12R-05	6042324030_R05C01	Biological Validation Set	BRCA	primary	-	reject	reject	No Match	No Match	0.0242004	0.864265	0.111534	1	1
TCGA-A7-A13F-01A-11D-A12R-05	6042324030_R03C02	Biological Validation Set	BRCA	primary	-	reject	reject	No Match	No Match	0.0856226	0.818635	0.0957425	1	1
TCGA-AR-A1AQ-01A-11D-A12R-05	6042324035_R02C01	Biological Validation Set	BRCA	primary	-	reject	reject	No Match	No Match	0.130502	0.641833	0.227665	1	1
TCGA-E2-A15J-01A-11D-A12R-05	6042324035_R03C01	Biological Validation Set	BRCA	primary	-	reject	reject	No Match	No Match	0.0299791	0.853458	0.116563	1	1
TCGA-BH-A0DG-01A-21D-A12R-05	6042324035_R04C01	Biological Validation Set	BRCA	primary	-	reject	reject	No Match	No Match	0.0232064	0.899048	0.077746	1	1
TCGA-A7-A13E-01A-11D-A12R-05	6042324035_R05C01	Biological Validation Set	BRCA	primary	-	reject	reject	No Match	No Match	0.0201583	0.890627	0.0892147	1	1
TCGA-AR-A1AW-01A-21D-A12R-05	6042324035_R03C02	Biological Validation Set	BRCA	primary	-	reject	reject	No Match	No Match	0.0515488	0.850118	0.0983332	1	1
TCGA-AR-A1AS-01A-11D-A12R-05	6042324035_R04C02	Biological Validation Set	BRCA	primary	-	reject	reject	No Match	No Match	0.0381758	0.877901	0.0839229	1	1
TCGA-AR-A1AO-01A-11D-A12R-05	6042324035_R06C02	Biological Validation Set	BRCA	primary	-	reject	reject	No Match	No Match	0.0570126	0.777897	0.16509	1	1
TCGA-E2-A15K-06A-11D-A12R-05	6042324070_R04C01	Biological Validation Set	BRCA	primary	-	reject	reject	No Match	No Match	0.0599195	0.851933	0.0881472	1	1
TCGA-AR-A1AV-01A-21D-A12R-05	6042324070_R03C02	Biological Validation Set	BRCA	primary	-	reject	reject	No Match	No Match	0.0549828	0.816801	0.128216	1	1
TCGA-AR-A1AJ-01A-21D-A12R-05	6042324070_R04C02	Biological Validation Set	BRCA	primary	-	reject	reject	No Match	No Match	0.0336978	0.846766	0.119537	1	1
TCGA-BH-A0BT-01A-11D-A12R-05	6042324070_R05C02	Biological Validation Set	BRCA	primary	-	reject	reject	No Match	No Match	0.0851822	0.76715	0.147668	1	1
TCGA-BH-A0DV-01A-21D-A12R-05	6042324072_R05C01	Biological Validation Set	BRCA	primary	-	reject	reject	No Match	No Match	0.0923696	0.657718	0.249912	1	1
TCGA-A7-A13D-01A-13D-A12R-05	6042324072_R01C02	Biological Validation Set	BRCA	primary	-	reject	reject	No Match	No Match	0.195272	0.675772	0.128956	1	1
TCGA-AR-A1AN-01A-11D-A12R-05	6042324072_R03C02	Biological Validation Set	BRCA	primary	-	reject	reject	No Match	No Match	0.119341	0.344432	0.536227	1	1
TCGA-E2-A1B4-01A-11D-A12R-05	6042324072_R06C02	Biological Validation Set	BRCA	primary	-	reject	reject	No Match	No Match	0.0218934	0.896866	0.0812409	1	1
TCGA-AR-A1AP-01A-11D-A12R-05	6042324037_R01C01	Biological Validation Set	BRCA	primary	-	reject	reject	No Match	No Match	0.0951354	0.729012	0.175853	1	1
TCGA-E2-A1AZ-01A-11D-A12R-05	6042324037_R02C01	Biological Validation Set	BRCA	primary	-	reject	reject	No Match	No Match	0.069401	0.824983	0.105616	1	1
TCGA-AR-A1AY-01A-21D-A12R-05	6042324037_R06C01	Biological Validation Set	BRCA	primary	-	reject	reject	No Match	No Match	0.0527302	0.815041	0.132228	1	1
TCGA-BH-A0BF-01A-21D-A12R-05	6042324037_R02C02	Biological Validation Set	BRCA	primary	-	reject	reject	No Match	No Match	0.112666	0.765745	0.121589	1	1
TCGA-AR-A1AU-01A-11D-A12R-05	6042324037_R05C02	Biological Validation Set	BRCA	primary	-	reject	reject	No Match	No Match	0.0101706	0.894407	0.0954225	1	1
TCGA-E2-A15K-01A-11D-A12R-05	6042324037_R06C02	Biological Validation Set	BRCA	primary	-	reject	reject	No Match	No Match	0.318517	0.410037	0.271446	1	1
TCGA-AR-A1AK-01A-21D-A12R-05	6042324035_R02C02	Biological Validation Set	BRCA	primary	-	reject	reject	No Match	No Match	0.0276344	0.895386	0.0769797	1	1
TCGA-AR-A1AT-01A-11D-A12R-05	6042324070_R03C01	Biological Validation Set	BRCA	primary	-	reject	reject	No Match	No Match	0.0293444	0.892256	0.0783996	1	1
TCGA-E2-A1BC-01A-11D-A12R-05	6042324070_R05C01	Biological Validation Set	BRCA	primary	-	reject	reject	No Match	No Match	0.147051	0.64863	0.204319	1	1
TCGA-AR-A1AL-01A-21D-A12R-05	6042324072_R01C01	Biological Validation Set	BRCA	primary	-	reject	reject	No Match	No Match	0.149006	0.739233	0.111761	1	1
TCGA-E2-A1B5-01A-21D-A12R-05	6042324072_R06C01	Biological Validation Set	BRCA	primary	-	reject	reject	No Match	No Match	0.0179255	0.814352	0.167722	1	1
TCGA-BH-A0B5-01A-11D-A12R-05	6042324037_R04C01	Biological Validation Set	BRCA	primary	-	reject	reject	No Match	No Match	0.0100158	0.889495	0.100489	1	1
TCGA-BH-A0C3-01A-21D-A12R-05	6042324030_R06C02	Biological Validation Set	BRCA	primary	-	reject	reject	No Match	No Match	0.0211833	0.869729	0.109088	1	1
TCGA-C8-A1HI-01A-11D-A138-05	6042324048_R01C01	Biological Validation Set	BRCA	primary	-	reject	reject	No Match	No Match	0.0573471	0.421475	0.521178	1	1
TCGA-C8-A1HF-01A-11D-A138-05	6042324048_R02C01	Biological Validation Set	BRCA	primary	-	reject	reject	No Match	No Match	0.0682477	0.800605	0.131148	1	1
TCGA-E2-A15I-01A-21D-A138-05	6042324048_R03C01	Biological Validation Set	BRCA	primary	-	reject	reject	No Match	No Match	0.0166417	0.883809	0.0995493	1	1
TCGA-C8-A1HG-01A-11D-A138-05	6042324048_R04C01	Biological Validation Set	BRCA	primary	-	reject	reject	No Match	No Match	0.0176604	0.899244	0.0830961	1	1
TCGA-BH-A1ES-01A-11D-A138-05	6042324048_R02C02	Biological Validation Set	BRCA	primary	-	reject	reject	No Match	No Match	0.0158821	0.859659	0.124459	1	1
TCGA-BH-A1EW-01A-11D-A138-05	6042324048_R05C02	Biological Validation Set	BRCA	primary	-	reject	reject	No Match	No Match	0.214967	0.539389	0.245644	1	1
TCGA-C8-A1HL-01A-11D-A138-05	6042324071_R01C01	Biological Validation Set	BRCA	primary	-	reject	reject	No Match	No Match	0.0268473	0.866524	0.106629	1	1
TCGA-BH-A1ET-01A-11D-A138-05	6042324071_R04C01	Biological Validation Set	BRCA	primary	-	reject	reject	No Match	No Match	0.0521706	0.850497	0.0973323	1	1
TCGA-C8-A1HM-01A-12D-A138-05	6042324071_R06C01	Biological Validation Set	BRCA	primary	-	reject	reject	No Match	No Match	0.0334709	0.832655	0.133874	1	1
TCGA-C8-A1HN-01A-11D-A138-05	6042324071_R01C02	Biological Validation Set	BRCA	primary	-	reject	reject	No Match	No Match	0.730623	0.0324263	0.236951	1	1
TCGA-BH-A1EU-01A-11D-A138-05	6042324071_R02C02	Biological Validation Set	BRCA	primary	-	reject	reject	No Match	No Match	0.156279	0.649153	0.194568	1	1
TCGA-BH-A1F0-01A-11D-A138-05	6042324071_R06C02	Biological Validation Set	BRCA	primary	-	reject	reject	No Match	No Match	0.0320035	0.873994	0.0940023	1	1
TCGA-BH-A1EV-01A-11D-A138-05	6042316106_R01C01	Biological Validation Set	BRCA	primary	-	reject	reject	No Match	No Match	0.0630565	0.73105	0.205893	1	1
TCGA-BH-A1ES-06A-12D-A244-05	8795194127_R04C02	Biological Validation Set	BRCA	primary	-	reject	reject	No Match	No Match	0.139542	0.738879	0.121579	1	1
TCGA-BH-A1EO-01A-11D-A138-05	6042324048_R06C01	Biological Validation Set	BRCA	primary	-	reject	reject	No Match	No Match	0.0454133	0.870462	0.0841249	1	1
TCGA-BH-A1FG-01A-11D-A13K-05	6026818135_R03C02	Biological Validation Set	BRCA	primary	-	reject	reject	No Match	No Match	0.0198543	0.885387	0.0947585	1	1
TCGA-D8-A1JG-01B-11D-A13K-05	6026818145_R05C01	Biological Validation Set	BRCA	primary	-	reject	reject	No Match	No Match	0.526916	0.0729195	0.400164	1	1
TCGA-BH-A1F5-01A-12D-A13K-05	6026818128_R04C02	Biological Validation Set	BRCA	primary	-	reject	reject	No Match	No Match	0.0476475	0.705193	0.247159	1	1
TCGA-BH-A1FB-01A-11D-A13K-05	6026818144_R02C01	Biological Validation Set	BRCA	primary	-	reject	reject	No Match	No Match	0.103797	0.781072	0.115131	1	1
TCGA-AQ-A1H3-01A-31D-A13K-05	6026818139_R06C01	Biological Validation Set	BRCA	primary	-	reject	reject	No Match	No Match	0.108829	0.663663	0.227508	1	1
TCGA-A2-A1G1-01A-21D-A13K-05	6026818108_R02C01	Biological Validation Set	BRCA	primary	-	reject	reject	No Match	No Match	0.0790591	0.821959	0.0989817	1	1
TCGA-BH-A1FN-01A-11D-A13K-05	6026818108_R04C02	Biological Validation Set	BRCA	primary	-	reject	reject	No Match	No Match	0.0760445	0.708614	0.215341	1	1
TCGA-C8-A1HJ-01A-11D-A13K-05	6026818145_R06C01	Biological Validation Set	BRCA	primary	-	reject	reject	No Match	No Match	0.126783	0.670112	0.203105	1	1
TCGA-AO-A1KQ-01A-11D-A13K-05	6026818128_R03C01	Biological Validation Set	BRCA	primary	-	reject	reject	No Match	No Match	0.0494485	0.868757	0.0817946	1	1
TCGA-D8-A1JU-01A-11D-A13K-05	6026818132_R01C02	Biological Validation Set	BRCA	primary	-	reject	reject	No Match	No Match	0.029728	0.890169	0.080103	1	1
TCGA-A2-A1G6-01A-11D-A13K-05	6026818144_R03C01	Biological Validation Set	BRCA	primary	-	reject	reject	No Match	No Match	0.0322831	0.832119	0.135598	1	1
TCGA-D8-A1JE-01A-11D-A13K-05	6026818129_R01C02	Biological Validation Set	BRCA	primary	-	reject	reject	No Match	No Match	0.0299453	0.816736	0.153319	1	1
TCGA-A2-A1G0-01A-11D-A13K-05	6026818108_R03C01	Biological Validation Set	BRCA	primary	-	reject	reject	No Match	No Match	0.0481161	0.82019	0.131694	1	1
TCGA-B6-A1KF-01A-11D-A13K-05	6026818108_R05C02	Biological Validation Set	BRCA	primary	-	reject	reject	No Match	No Match	0.479498	0.417024	0.103478	1	1
TCGA-C8-A1HK-01A-21D-A13K-05	6026818145_R01C02	Biological Validation Set	BRCA	primary	-	reject	reject	No Match	No Match	0.168148	0.709236	0.122616	1	1
TCGA-BH-A1F8-01A-11D-A13K-05	6026818128_R06C02	Biological Validation Set	BRCA	primary	-	reject	reject	No Match	No Match	0.0542326	0.54615	0.399617	1	1
TCGA-BH-A1F2-01A-31D-A13K-05	6026818132_R02C02	Biological Validation Set	BRCA	primary	-	reject	reject	No Match	No Match	0.158064	0.468664	0.373273	1	1
TCGA-E2-A1L6-01A-11D-A13K-05	6026818144_R04C01	Biological Validation Set	BRCA	primary	-	reject	reject	No Match	No Match	0.0331615	0.879326	0.0875127	1	1
TCGA-B6-A1KC-01A-11D-A13K-05	6026818129_R02C02	Biological Validation Set	BRCA	primary	-	reject	reject	No Match	No Match	0.0275761	0.888298	0.0841254	1	1
TCGA-EW-A1IY-01A-11D-A13K-05	6026818139_R02C02	Biological Validation Set	BRCA	primary	-	reject	reject	No Match	No Match	0.0948916	0.797412	0.107696	1	1
TCGA-D8-A1JK-01A-11D-A13K-05	6026818145_R02C02	Biological Validation Set	BRCA	primary	-	reject	reject	No Match	No Match	0.0400234	0.882013	0.0779633	1	1
TCGA-A7-A13G-01A-11D-A13K-05	6026818144_R05C01	Biological Validation Set	BRCA	primary	-	reject	reject	No Match	No Match	0.0434689	0.872235	0.0842961	1	1
TCGA-E2-A1IN-01A-11D-A13K-05	6026818139_R01C01	Biological Validation Set	BRCA	primary	-	reject	reject	No Match	No Match	0.0268404	0.859309	0.113851	1	1
TCGA-B6-A1KN-01A-11D-A13K-05	6026818139_R03C02	Biological Validation Set	BRCA	primary	-	reject	reject	No Match	No Match	0.0185185	0.906392	0.0750895	1	1
TCGA-D8-A1J9-01A-11D-A13K-05	6026818145_R01C01	Biological Validation Set	BRCA	primary	-	reject	reject	No Match	No Match	0.0554572	0.839016	0.105526	1	1
TCGA-D8-A1JL-01A-11D-A13K-05	6026818145_R03C02	Biological Validation Set	BRCA	primary	-	reject	reject	No Match	No Match	0.211042	0.617142	0.171817	1	1
TCGA-AQ-A1H2-01A-11D-A13K-05	6026818132_R04C02	Biological Validation Set	BRCA	primary	-	reject	reject	No Match	No Match	0.0111033	0.912098	0.0767991	1	1
TCGA-D8-A1JM-01A-11D-A13K-05	6026818129_R04C02	Biological Validation Set	BRCA	primary	-	reject	reject	No Match	No Match	0.0927059	0.809849	0.0974455	1	1
TCGA-BH-A1FE-01A-11D-A13K-05	6026818139_R02C01	Biological Validation Set	BRCA	primary	-	reject	reject	No Match	No Match	0.0721189	0.822281	0.1056	1	1
TCGA-BH-A1EX-01A-11D-A13K-05	6026818139_R04C02	Biological Validation Set	BRCA	primary	-	reject	reject	No Match	No Match	0.557377	0.0756158	0.367008	1	1
TCGA-D8-A1JC-01A-11D-A13K-05	6026818145_R04C02	Biological Validation Set	BRCA	primary	-	reject	reject	No Match	No Match	0.100141	0.765373	0.134486	1	1
TCGA-E2-A1IE-01A-11D-A13K-05	6026818128_R01C02	Biological Validation Set	BRCA	primary	-	reject	reject	No Match	No Match	0.113319	0.323745	0.562936	1	1
TCGA-EW-A1J6-01A-11D-A13K-05	6026818132_R03C01	Biological Validation Set	BRCA	primary	-	reject	reject	No Match	No Match	0.0279032	0.838924	0.133173	1	1
TCGA-D8-A1JI-01A-11D-A13K-05	6026818129_R03C01	Biological Validation Set	BRCA	primary	-	reject	reject	No Match	No Match	0.038258	0.834304	0.127438	1	1
TCGA-D8-A1J8-01A-11D-A13K-05	6026818129_R05C02	Biological Validation Set	BRCA	primary	-	reject	reject	No Match	No Match	0.026	0.795593	0.178407	1	1
TCGA-EW-A1J1-01A-11D-A13K-05	6026818135_R01C02	Biological Validation Set	BRCA	primary	-	reject	reject	No Match	No Match	0.062029	0.803869	0.134102	1	1
TCGA-BH-A1FM-01A-11D-A13K-05	6026818139_R03C01	Biological Validation Set	BRCA	primary	-	reject	reject	No Match	No Match	0.0357693	0.863185	0.101046	1	1
TCGA-D8-A1JA-01A-11D-A13K-05	6026818108_R01C02	Biological Validation Set	BRCA	primary	-	reject	reject	No Match	No Match	0.0251116	0.874686	0.100202	1	1
TCGA-A2-A1FX-01A-11D-A13K-05	6026818128_R02C02	Biological Validation Set	BRCA	primary	-	reject	reject	No Match	No Match	0.246712	0.589135	0.164153	1	1
TCGA-D8-A1JF-01A-11D-A13K-05	6026818132_R04C01	Biological Validation Set	BRCA	primary	-	reject	reject	No Match	No Match	0.0754812	0.361405	0.563113	1	1
TCGA-D8-A1JP-01A-11D-A13K-05	6026818132_R06C02	Biological Validation Set	BRCA	primary	-	reject	reject	No Match	No Match	0.064684	0.830479	0.104837	1	1
TCGA-AO-A1KP-01A-11D-A13K-05	6026818144_R02C02	Biological Validation Set	BRCA	primary	-	reject	reject	No Match	No Match	0.620601	0.308493	0.0709061	1	1
TCGA-E2-A1L9-01A-11D-A13K-05	6026818129_R06C02	Biological Validation Set	BRCA	primary	-	reject	reject	No Match	No Match	0.0739781	0.828401	0.0976213	1	1
TCGA-D8-A1JH-01A-11D-A13K-05	6026818139_R04C01	Biological Validation Set	BRCA	primary	-	reject	reject	No Match	No Match	0.0981772	0.781704	0.120119	1	1
TCGA-AO-A1KT-01A-11D-A13K-05	6026818139_R06C02	Biological Validation Set	BRCA	primary	-	reject	reject	No Match	No Match	0.0992985	0.399329	0.501372	1	1
TCGA-BH-A1FH-01A-12D-A13K-05	6026818145_R04C01	Biological Validation Set	BRCA	primary	-	reject	reject	No Match	No Match	0.0579589	0.852435	0.0896065	1	1
TCGA-BH-A1FD-01A-11D-A13K-05	6026818145_R06C02	Biological Validation Set	BRCA	primary	-	reject	reject	No Match	No Match	0.645252	0.181592	0.173156	1	1
TCGA-B6-A1KC-01B-11D-A161-05	6042324006_R06C02	Biological Validation Set	BRCA	primary	-	reject	reject	No Match	No Match	0.267111	0.449437	0.283452	1	1
TCGA-BH-A1FE-06A-11D-A212-05	6929742015_R01C02	Biological Validation Set	BRCA	primary	-	reject	reject	No Match	No Match	0.763766	0.0306863	0.205548	1	1
TCGA-A7-A13G-01B-04D-A22R-05	7796806125_R04C02	Biological Validation Set	BRCA	primary	-	reject	reject	No Match	No Match	0.0399256	0.852424	0.107651	1	1
TCGA-AO-A1KO-01A-31D-A13K-05	6026818139_R05C01	Biological Validation Set	BRCA	primary	-	reject	reject	No Match	No Match	0.0796887	0.823734	0.0965771	1	1
TCGA-E2-A1IH-01A-11D-A13K-05	6026818132_R06C01	Biological Validation Set	BRCA	primary	-	reject	reject	No Match	No Match	0.0410837	0.819474	0.139442	1	1
TCGA-D8-A1JN-01A-11D-A13K-05	6026818135_R03C01	Biological Validation Set	BRCA	primary	-	reject	reject	No Match	No Match	0.0288761	0.823737	0.147387	1	1
TCGA-AO-A1KS-01A-11D-A13K-05	6026818108_R06C02	Biological Validation Set	BRCA	primary	-	reject	reject	No Match	No Match	0.118787	0.697666	0.183547	1	1
TCGA-EW-A1J3-01A-11D-A13K-05	6026818128_R05C01	Biological Validation Set	BRCA	primary	-	reject	reject	No Match	No Match	0.020791	0.852795	0.126414	1	1
TCGA-EW-A1J2-01A-21D-A13K-05	6026818132_R01C01	Biological Validation Set	BRCA	primary	-	reject	reject	No Match	No Match	0.192591	0.637928	0.169481	1	1
TCGA-E2-A1L8-01A-11D-A13K-05	6026818108_R05C01	Biological Validation Set	BRCA	primary	-	reject	reject	No Match	No Match	0.0352937	0.745939	0.218767	1	1
TCGA-EW-A1IW-01A-11D-A13K-05	6026818129_R02C01	Biological Validation Set	BRCA	primary	-	reject	reject	No Match	No Match	0.236668	0.625367	0.137964	1	1
TCGA-D8-A1JT-01A-31D-A13K-05	6026818144_R01C01	Biological Validation Set	BRCA	primary	-	reject	reject	No Match	No Match	0.0807076	0.823929	0.0953636	1	1
TCGA-BH-A1FL-01A-11D-A13K-05	6026818135_R02C02	Biological Validation Set	BRCA	primary	-	reject	reject	No Match	No Match	0.0409832	0.86769	0.0913264	1	1
TCGA-BH-A1EN-01A-11D-A13K-05	6026818108_R04C01	Biological Validation Set	BRCA	primary	-	reject	reject	No Match	No Match	0.0418721	0.857366	0.100761	1	1
TCGA-D8-A1JS-01A-11D-A13K-05	6026818145_R02C01	Biological Validation Set	BRCA	primary	-	reject	reject	No Match	No Match	0.0204456	0.879032	0.100523	1	1
TCGA-BH-A1FC-01A-11D-A13K-05	6026818108_R06C01	Biological Validation Set	BRCA	primary	-	reject	reject	No Match	No Match	0.337235	0.170536	0.492229	1	1
TCGA-A2-A1G4-01A-11D-A13K-05	6026818108_R02C02	Biological Validation Set	BRCA	primary	-	reject	reject	No Match	No Match	0.0936147	0.764332	0.142053	1	1
TCGA-EW-A1PB-01A-11D-A145-05	6026818055_R03C01	Biological Validation Set	BRCA	primary	-	reject	reject	No Match	No Match	0.0232081	0.888411	0.0883813	1	1
TCGA-AO-A1KR-01A-12D-A145-05	6026818055_R05C01	Biological Validation Set	BRCA	primary	-	reject	reject	No Match	No Match	0.0240683	0.876705	0.0992271	1	1
TCGA-EW-A1OZ-01A-11D-A145-05	6026818055_R06C01	Biological Validation Set	BRCA	primary	-	reject	reject	No Match	No Match	0.0973819	0.489751	0.412867	1	1
TCGA-A1-A0SQ-01A-21D-A145-05	6026818055_R01C02	Biological Validation Set	BRCA	primary	-	reject	reject	No Match	No Match	0.190105	0.670439	0.139456	1	1
TCGA-A1-A0SI-01A-11D-A145-05	6026818055_R03C02	Biological Validation Set	BRCA	primary	-	reject	reject	No Match	No Match	0.0153713	0.897696	0.0869326	1	1
TCGA-EW-A1PD-01A-11D-A145-05	6026818055_R04C02	Biological Validation Set	BRCA	primary	-	reject	reject	No Match	No Match	0.0287697	0.893789	0.0774411	1	1
TCGA-E9-A1N8-01A-11D-A145-05	6026818055_R05C02	Biological Validation Set	BRCA	primary	-	reject	reject	No Match	No Match	0.254563	0.635933	0.109504	1	1
TCGA-E2-A1L7-01A-11D-A145-05	6026818055_R06C02	Biological Validation Set	BRCA	primary	-	reject	reject	No Match	No Match	0.0612541	0.662693	0.276053	1	1
TCGA-A1-A0SF-01A-11D-A145-05	6026818102_R01C01	Biological Validation Set	BRCA	primary	-	reject	reject	No Match	No Match	0.104972	0.776887	0.118141	1	1
TCGA-E2-A1IO-01A-11D-A145-05	6026818102_R05C01	Biological Validation Set	BRCA	primary	-	reject	reject	No Match	No Match	0.0510607	0.819414	0.129525	1	1
TCGA-EW-A1OV-01A-11D-A145-05	6026818102_R01C02	Biological Validation Set	BRCA	primary	-	reject	reject	No Match	No Match	0.118771	0.272183	0.609046	1	1
TCGA-EW-A1PA-01A-11D-A145-05	6026818102_R02C02	Biological Validation Set	BRCA	primary	-	reject	reject	No Match	No Match	0.042906	0.839301	0.117793	1	1
TCGA-EW-A1P7-01A-21D-A145-05	6026818102_R04C02	Biological Validation Set	BRCA	primary	-	reject	reject	No Match	No Match	0.150299	0.742351	0.10735	1	1
TCGA-A1-A0SN-01A-11D-A145-05	6026818102_R05C02	Biological Validation Set	BRCA	primary	-	reject	reject	No Match	No Match	0.0321135	0.872726	0.0951605	1	1
TCGA-E9-A1N6-01A-11D-A145-05	6026818122_R02C01	Biological Validation Set	BRCA	primary	-	reject	reject	No Match	No Match	0.039901	0.872675	0.087424	1	1
TCGA-EW-A1PE-01A-11D-A145-05	6026818122_R03C01	Biological Validation Set	BRCA	primary	-	reject	reject	No Match	No Match	0.142105	0.751127	0.106767	1	1
TCGA-EW-A1IX-01A-12D-A145-05	6026818122_R04C01	Biological Validation Set	BRCA	primary	-	reject	reject	No Match	No Match	0.171231	0.696715	0.132054	1	1
TCGA-E2-A1IK-01A-11D-A145-05	6026818122_R05C01	Biological Validation Set	BRCA	primary	-	reject	reject	No Match	No Match	0.0375377	0.867412	0.0950499	1	1
TCGA-EW-A1P6-01A-11D-A145-05	6026818122_R06C01	Biological Validation Set	BRCA	primary	-	reject	reject	No Match	No Match	0.0322347	0.88015	0.0876156	1	1
TCGA-E2-A1II-01A-11D-A145-05	6026818122_R04C02	Biological Validation Set	BRCA	primary	-	reject	reject	No Match	No Match	0.019236	0.880178	0.100586	1	1
TCGA-E2-A1LL-01A-11D-A145-05	6026818111_R02C01	Biological Validation Set	BRCA	primary	-	reject	reject	No Match	No Match	0.130511	0.756129	0.113359	1	1
TCGA-EW-A1P8-01A-11D-A145-05	6026818111_R05C01	Biological Validation Set	BRCA	primary	-	reject	reject	No Match	No Match	0.02343	0.886267	0.0903027	1	1
TCGA-EW-A1P5-01A-11D-A145-05	6026818070_R02C01	Biological Validation Set	BRCA	primary	-	reject	reject	No Match	No Match	0.641	0.0477186	0.311281	1	1
TCGA-E2-A1IJ-01A-11D-A145-05	6026818122_R03C02	Biological Validation Set	BRCA	primary	-	reject	reject	No Match	No Match	0.129698	0.743107	0.127194	1	1
TCGA-EW-A1PG-01A-11D-A145-05	6026818111_R03C01	Biological Validation Set	BRCA	primary	-	reject	reject	No Match	No Match	0.0365672	0.880859	0.0825742	1	1
TCGA-E9-A1NA-01A-11D-A145-05	6026818111_R01C02	Biological Validation Set	BRCA	primary	-	reject	reject	No Match	No Match	0.108797	0.619379	0.271824	1	1
TCGA-A1-A0SG-01A-11D-A145-05	6026818102_R06C01	Biological Validation Set	BRCA	primary	-	reject	reject	No Match	No Match	0.0534089	0.821578	0.125013	1	1
TCGA-EW-A1P4-01A-21D-A145-05	6026818111_R03C02	Biological Validation Set	BRCA	primary	-	reject	reject	No Match	No Match	0.0360614	0.758653	0.205285	1	1
TCGA-EW-A1P0-01A-11D-A145-05	6026818055_R04C01	Biological Validation Set	BRCA	primary	-	reject	reject	No Match	No Match	0.0232933	0.898471	0.0782356	1	1
TCGA-EW-A1OX-01A-11D-A145-05	6026818102_R02C01	Biological Validation Set	BRCA	primary	-	reject	reject	No Match	No Match	0.0354996	0.848319	0.116181	1	1
TCGA-D8-A1XF-01A-11D-A14H-05	6057833057_R03C01	Biological Validation Set	BRCA	primary	-	reject	reject	No Match	No Match	0.024829	0.890793	0.0843778	1	1
TCGA-D8-A1XG-01A-11D-A14H-05	6057833057_R04C01	Biological Validation Set	BRCA	primary	-	reject	reject	No Match	No Match	0.208072	0.32397	0.467959	1	1
TCGA-D8-A1XD-01A-11D-A14H-05	6057833057_R06C01	Biological Validation Set	BRCA	primary	-	reject	reject	No Match	No Match	0.0172468	0.880316	0.102438	1	1
TCGA-D8-A1XB-01A-11D-A14H-05	6057833057_R01C02	Biological Validation Set	BRCA	primary	-	reject	reject	No Match	No Match	0.231829	0.648329	0.119842	1	1
TCGA-E9-A1R2-01A-11D-A14H-05	6057833057_R02C02	Biological Validation Set	BRCA	primary	-	reject	reject	No Match	No Match	0.0693058	0.779491	0.151203	1	1
TCGA-EW-A1P1-01A-31D-A14H-05	6057833057_R03C02	Biological Validation Set	BRCA	primary	-	reject	reject	No Match	No Match	0.0150208	0.914643	0.0703367	1	1
TCGA-E2-A1IU-01A-11D-A14H-05	6057833101_R01C01	Biological Validation Set	BRCA	primary	-	reject	reject	No Match	No Match	0.0302091	0.794263	0.175528	1	1
TCGA-E9-A1NH-01A-11D-A14H-05	6057833101_R03C01	Biological Validation Set	BRCA	primary	-	reject	reject	No Match	No Match	0.046673	0.868948	0.0843787	1	1
TCGA-E9-A1RA-01A-11D-A14H-05	6057833101_R04C01	Biological Validation Set	BRCA	primary	-	reject	reject	No Match	No Match	0.112604	0.693372	0.194025	1	1
TCGA-E9-A1R6-01A-11D-A14H-05	6057833101_R06C01	Biological Validation Set	BRCA	primary	-	reject	reject	No Match	No Match	0.0347217	0.875756	0.089522	1	1
TCGA-E2-A1LK-01A-21D-A14H-05	6057833101_R01C02	Biological Validation Set	BRCA	primary	-	reject	reject	No Match	No Match	0.0878118	0.746312	0.165877	1	1
TCGA-D8-A1X5-01A-11D-A14H-05	6057833101_R02C02	Biological Validation Set	BRCA	primary	-	reject	reject	No Match	No Match	0.0222317	0.876729	0.101039	1	1
TCGA-D8-A1XA-01A-11D-A14H-05	6057833101_R04C02	Biological Validation Set	BRCA	primary	-	reject	reject	No Match	No Match	0.0291044	0.853454	0.117441	1	1
TCGA-E9-A1R4-01A-21D-A14H-05	6057833134_R01C01	Biological Validation Set	BRCA	primary	-	reject	reject	No Match	No Match	0.291725	0.616646	0.0916286	1	1
TCGA-E9-A1RG-01A-11D-A14H-05	6057833134_R04C01	Biological Validation Set	BRCA	primary	-	reject	reject	No Match	No Match	0.24098	0.626919	0.132101	1	1
TCGA-E2-A1IL-01A-11D-A14H-05	6057833057_R06C02	Biological Validation Set	BRCA	primary	-	reject	reject	No Match	No Match	0.0330195	0.819364	0.147616	1	1
TCGA-E9-A1N9-01A-11D-A14H-05	6057833057_R02C01	Biological Validation Set	BRCA	primary	-	reject	reject	No Match	No Match	0.0171339	0.904244	0.0786225	1	1
TCGA-E9-A1NI-01A-11D-A14H-05	6057833101_R05C01	Biological Validation Set	BRCA	primary	-	reject	reject	No Match	No Match	0.10721	0.709573	0.183218	1	1
TCGA-E9-A1NF-01A-11D-A14H-05	6057833101_R03C02	Biological Validation Set	BRCA	primary	-	reject	reject	No Match	No Match	0.0666015	0.84367	0.0897286	1	1
TCGA-E9-A1N5-01A-11D-A14H-05	6057833101_R05C02	Biological Validation Set	BRCA	primary	-	reject	reject	No Match	No Match	0.0215475	0.903478	0.0749743	1	1
TCGA-D8-A1XC-01A-11D-A14H-05	6057833057_R01C01	Biological Validation Set	BRCA	primary	-	reject	reject	No Match	No Match	0.0326518	0.874391	0.0929573	1	1
TCGA-E9-A1R5-01A-11D-A14N-05	6042316141_R02C01	Biological Validation Set	BRCA	primary	-	reject	reject	No Match	No Match	0.0287105	0.879526	0.0917639	1	1
TCGA-B6-A1KI-01A-11D-A14N-05	6042316141_R04C01	Biological Validation Set	BRCA	primary	-	reject	reject	No Match	No Match	0.224595	0.209769	0.565636	1	1
TCGA-E9-A1NE-01A-21D-A14N-05	6042316141_R06C01	Biological Validation Set	BRCA	primary	-	reject	reject	No Match	No Match	0.22054	0.632519	0.146941	1	1
TCGA-D8-A1XR-01A-11D-A14N-05	6042316141_R01C02	Biological Validation Set	BRCA	primary	-	reject	reject	No Match	No Match	0.0365286	0.80464	0.158831	1	1
TCGA-D8-A1Y0-01A-11D-A14N-05	6042316141_R02C02	Biological Validation Set	BRCA	primary	-	reject	reject	No Match	No Match	0.0152606	0.873113	0.111627	1	1
TCGA-D8-A1XY-01A-11D-A14N-05	6042316141_R03C02	Biological Validation Set	BRCA	primary	-	reject	reject	No Match	No Match	0.155644	0.547399	0.296957	1	1
TCGA-E9-A1R3-01A-31D-A14N-05	6042316141_R06C02	Biological Validation Set	BRCA	primary	-	reject	reject	No Match	No Match	0.0372269	0.865735	0.0970376	1	1
TCGA-EW-A1PH-01A-11D-A14N-05	6042316130_R01C01	Biological Validation Set	BRCA	primary	-	reject	reject	No Match	No Match	0.0534009	0.555337	0.391262	1	1
TCGA-D8-A1JJ-01A-31D-A14N-05	6042316130_R03C01	Biological Validation Set	BRCA	primary	-	reject	reject	No Match	No Match	0.0177902	0.832494	0.149716	1	1
TCGA-D8-A1XW-01A-11D-A14N-05	6042316130_R05C01	Biological Validation Set	BRCA	primary	-	reject	reject	No Match	No Match	0.0438122	0.865641	0.0905464	1	1
TCGA-D8-A1XZ-01A-11D-A14N-05	6042316130_R06C01	Biological Validation Set	BRCA	primary	-	reject	reject	No Match	No Match	0.013954	0.909619	0.0764269	1	1
TCGA-E9-A1NG-01A-21D-A14N-05	6042316130_R01C02	Biological Validation Set	BRCA	primary	-	reject	reject	No Match	No Match	0.0507604	0.863925	0.0853146	1	1
TCGA-D8-A1XK-01A-21D-A14N-05	6042316130_R03C02	Biological Validation Set	BRCA	primary	-	reject	reject	No Match	No Match	0.0284729	0.895258	0.0762692	1	1
TCGA-D8-A1XL-01A-11D-A14N-05	6042316130_R05C02	Biological Validation Set	BRCA	primary	-	reject	reject	No Match	No Match	0.0963952	0.793436	0.110169	1	1
TCGA-BH-A201-01A-11D-A14N-05	6042316072_R01C01	Biological Validation Set	BRCA	primary	-	reject	reject	No Match	No Match	0.139216	0.758525	0.102259	1	1
TCGA-D8-A1XT-01A-11D-A14N-05	6042316072_R02C01	Biological Validation Set	BRCA	primary	-	reject	reject	No Match	No Match	0.0170301	0.83041	0.15256	1	1
TCGA-D8-A1Y1-01A-21D-A14N-05	6042316072_R03C01	Biological Validation Set	BRCA	primary	-	reject	reject	No Match	No Match	0.0348702	0.645315	0.319815	1	1
TCGA-D8-A1XU-01A-11D-A14N-05	6042316072_R02C02	Biological Validation Set	BRCA	primary	-	reject	reject	No Match	No Match	0.0496764	0.868763	0.0815604	1	1
TCGA-D8-A1XQ-01A-11D-A14N-05	6042316072_R03C02	Biological Validation Set	BRCA	primary	-	reject	reject	No Match	No Match	0.0604636	0.832651	0.106886	1	1
TCGA-D8-A1XO-01A-11D-A14N-05	6042316141_R05C02	Biological Validation Set	BRCA	primary	-	reject	reject	No Match	No Match	0.0758102	0.788999	0.135191	1	1
TCGA-E2-A1LG-01A-21D-A14N-05	6042316072_R06C01	Biological Validation Set	BRCA	primary	-	reject	reject	No Match	No Match	0.0341606	0.83435	0.13149	1	1
TCGA-E9-A1N4-01A-11D-A14N-05	6042316141_R01C01	Biological Validation Set	BRCA	primary	-	reject	reject	No Match	No Match	0.074258	0.709133	0.216609	1	1
TCGA-D8-A1X7-01A-11D-A14N-05	6042316141_R04C02	Biological Validation Set	BRCA	primary	-	reject	reject	No Match	No Match	0.0834647	0.826741	0.0897944	1	1
TCGA-D8-A1XJ-01A-11D-A14N-05	6042316072_R05C01	Biological Validation Set	BRCA	primary	-	reject	reject	No Match	No Match	0.063771	0.809627	0.126602	1	1
TCGA-D8-A1XV-01A-11D-A14N-05	6042316141_R03C01	Biological Validation Set	BRCA	primary	-	reject	reject	No Match	No Match	0.0172578	0.906297	0.0764456	1	1
TCGA-E2-A1LS-01A-12D-A161-05	6042316157_R01C01	Biological Validation Set	BRCA	primary	-	reject	reject	No Match	No Match	0.0761041	0.812399	0.111497	1	1
TCGA-AC-A23E-01A-11D-A161-05	6042324005_R01C01	Biological Validation Set	BRCA	primary	-	reject	reject	No Match	No Match	0.046891	0.84304	0.110069	1	1
TCGA-E9-A22H-01A-11D-A161-05	6042324005_R02C01	Biological Validation Set	BRCA	primary	-	reject	reject	No Match	No Match	0.0581337	0.829918	0.111948	1	1
TCGA-D8-A1X9-01A-12D-A161-05	6042324005_R04C01	Biological Validation Set	BRCA	primary	-	reject	reject	No Match	No Match	0.42864	0.359789	0.211571	1	1
TCGA-E2-A1LI-01A-12D-A161-05	6042324005_R05C01	Biological Validation Set	BRCA	primary	-	reject	reject	No Match	No Match	0.408252	0.45522	0.136528	1	1
TCGA-E9-A1RB-01A-11D-A161-05	6042324005_R06C01	Biological Validation Set	BRCA	primary	-	reject	reject	No Match	No Match	0.10269	0.339008	0.558301	1	1
TCGA-BH-A208-01A-11D-A161-05	6042324005_R01C02	Biological Validation Set	BRCA	primary	-	reject	reject	No Match	No Match	0.0459309	0.864241	0.0898282	1	1
TCGA-BH-A204-01A-11D-A161-05	6042324005_R03C02	Biological Validation Set	BRCA	primary	-	reject	reject	No Match	No Match	0.0481954	0.834419	0.117386	1	1
TCGA-E9-A1RD-01A-11D-A161-05	6042324006_R01C01	Biological Validation Set	BRCA	primary	-	reject	reject	No Match	No Match	0.0712229	0.83867	0.0901072	1	1
TCGA-E9-A22A-01A-11D-A161-05	6042324006_R02C01	Biological Validation Set	BRCA	primary	-	reject	reject	No Match	No Match	0.0839751	0.800557	0.115468	1	1
TCGA-E9-A22G-01A-11D-A161-05	6042324006_R05C01	Biological Validation Set	BRCA	primary	-	reject	reject	No Match	No Match	0.054182	0.84902	0.0967976	1	1
TCGA-E9-A226-01A-21D-A161-05	6042324006_R06C01	Biological Validation Set	BRCA	primary	-	reject	reject	No Match	No Match	0.0621461	0.815287	0.122567	1	1
TCGA-E9-A22D-01A-11D-A161-05	6042324006_R02C02	Biological Validation Set	BRCA	primary	-	reject	reject	No Match	No Match	0.0763319	0.810677	0.112991	1	1
TCGA-E9-A227-01A-11D-A161-05	6042324011_R02C01	Biological Validation Set	BRCA	primary	-	reject	reject	No Match	No Match	0.036901	0.8707	0.092399	1	1
TCGA-E9-A229-01A-31D-A161-05	6042324011_R03C01	Biological Validation Set	BRCA	primary	-	reject	reject	No Match	No Match	0.521437	0.136752	0.341812	1	1
TCGA-E9-A1RC-01A-11D-A161-05	6042316157_R01C02	Biological Validation Set	BRCA	primary	-	reject	reject	No Match	No Match	0.047584	0.551387	0.401029	1	1
TCGA-E9-A22B-01A-11D-A161-05	6042316157_R02C02	Biological Validation Set	BRCA	primary	-	reject	reject	No Match	No Match	0.0455825	0.861851	0.0925665	1	1
TCGA-E9-A1N3-01A-12D-A161-05	6042324006_R03C02	Biological Validation Set	BRCA	primary	-	reject	reject	No Match	No Match	0.0383921	0.847014	0.114594	1	1
TCGA-BH-A209-01A-11D-A161-05	6042316157_R03C01	Biological Validation Set	BRCA	primary	-	reject	reject	No Match	No Match	0.246624	0.567513	0.185863	1	1
TCGA-AR-A254-01A-21D-A16A-05	6057833134_R01C02	Biological Validation Set	BRCA	primary	-	reject	reject	No Match	No Match	0.114041	0.732708	0.153251	1	1
TCGA-AR-A24K-01A-11D-A16A-05	6057833134_R02C02	Biological Validation Set	BRCA	primary	-	reject	reject	No Match	No Match	0.0244455	0.868932	0.106622	1	1
TCGA-AR-A24W-01A-11D-A16A-05	6057833134_R05C02	Biological Validation Set	BRCA	primary	-	reject	reject	No Match	No Match	0.0767882	0.433816	0.489395	1	1
TCGA-C8-A27A-01A-11D-A16A-05	6057833141_R01C01	Biological Validation Set	BRCA	primary	-	reject	reject	No Match	No Match	0.118442	0.770186	0.111372	1	1
TCGA-A7-A26I-01A-11D-A16A-05	6057833141_R02C01	Biological Validation Set	BRCA	primary	-	reject	reject	No Match	No Match	0.0562057	0.821104	0.12269	1	1
TCGA-AR-A24U-01A-11D-A16A-05	6057833141_R03C01	Biological Validation Set	BRCA	primary	-	reject	reject	No Match	No Match	0.0534757	0.859778	0.0867465	1	1
TCGA-E9-A24A-01A-11D-A16A-05	6057833141_R06C01	Biological Validation Set	BRCA	primary	-	reject	reject	No Match	No Match	0.122131	0.519791	0.358078	1	1
TCGA-AR-A250-01A-31D-A16A-05	6057833141_R01C02	Biological Validation Set	BRCA	primary	-	reject	reject	No Match	No Match	0.0272113	0.684488	0.288301	1	1
TCGA-AR-A24P-01A-11D-A16A-05	6057833141_R02C02	Biological Validation Set	BRCA	primary	-	reject	reject	No Match	No Match	0.0219579	0.895479	0.0825634	1	1
TCGA-AR-A24R-01A-11D-A16A-05	6057833141_R04C02	Biological Validation Set	BRCA	primary	-	reject	reject	No Match	No Match	0.0561998	0.732184	0.211616	1	1
TCGA-E9-A249-01A-11D-A16A-05	6057833141_R05C02	Biological Validation Set	BRCA	primary	-	reject	reject	No Match	No Match	0.23141	0.201252	0.567338	1	1
TCGA-C8-A278-01A-11D-A16A-05	6057833141_R06C02	Biological Validation Set	BRCA	primary	-	reject	reject	No Match	No Match	0.0132451	0.905434	0.0813212	1	1
TCGA-A2-A25F-01A-11D-A16A-05	6057833142_R02C01	Biological Validation Set	BRCA	primary	-	reject	reject	No Match	No Match	0.213465	0.285535	0.500999	1	1
TCGA-AC-A23C-01A-12D-A16A-05	6057833142_R03C01	Biological Validation Set	BRCA	primary	-	reject	reject	No Match	No Match	0.0373993	0.857158	0.105442	1	1
TCGA-AR-A24Z-01A-11D-A16A-05	6057833142_R04C01	Biological Validation Set	BRCA	primary	-	reject	reject	No Match	No Match	0.0404549	0.614149	0.345396	1	1
TCGA-AR-A252-01A-11D-A16A-05	6057833142_R05C01	Biological Validation Set	BRCA	primary	-	reject	reject	No Match	No Match	0.12789	0.751556	0.120554	1	1
TCGA-E9-A1RH-01A-21D-A16A-05	6057833142_R06C01	Biological Validation Set	BRCA	primary	-	reject	reject	No Match	No Match	0.05246	0.855019	0.0925205	1	1
TCGA-AR-A24S-01A-11D-A16A-05	6057833142_R01C02	Biological Validation Set	BRCA	primary	-	reject	reject	No Match	No Match	0.319241	0.324326	0.356433	1	1
TCGA-E9-A243-01A-21D-A16A-05	6057833142_R02C02	Biological Validation Set	BRCA	primary	-	reject	reject	No Match	No Match	0.25885	0.606687	0.134462	1	1
TCGA-AR-A24Q-01A-12D-A16A-05	6057833142_R03C02	Biological Validation Set	BRCA	primary	-	reject	reject	No Match	No Match	0.0172981	0.788133	0.194569	1	1
TCGA-A2-A25E-01A-11D-A16A-05	6057833142_R05C02	Biological Validation Set	BRCA	primary	-	reject	reject	No Match	No Match	0.1373	0.213164	0.649536	1	1
TCGA-E9-A247-01A-11D-A16A-05	6057833155_R03C01	Biological Validation Set	BRCA	primary	-	reject	reject	No Match	No Match	0.0490505	0.848354	0.102596	1	1
TCGA-A2-A25C-01A-11D-A16A-05	6057833155_R04C01	Biological Validation Set	BRCA	primary	-	reject	reject	No Match	No Match	0.0261963	0.859982	0.113822	1	1
TCGA-AR-A24N-01A-11D-A16A-05	6057833155_R05C01	Biological Validation Set	BRCA	primary	-	reject	reject	No Match	No Match	0.0622872	0.748504	0.189209	1	1
TCGA-C8-A27B-01A-11D-A16A-05	6057833155_R06C01	Biological Validation Set	BRCA	primary	-	reject	reject	No Match	No Match	0.0806584	0.762492	0.15685	1	1
TCGA-E9-A244-01A-11D-A16A-05	6057833155_R01C02	Biological Validation Set	BRCA	primary	-	reject	reject	No Match	No Match	0.0392143	0.848258	0.112528	1	1
TCGA-BH-A203-01A-12D-A16A-05	6057833155_R02C02	Biological Validation Set	BRCA	primary	-	reject	reject	No Match	No Match	0.0250422	0.845276	0.129682	1	1
TCGA-AR-A256-01A-11D-A16A-05	6057833155_R04C02	Biological Validation Set	BRCA	primary	-	reject	reject	No Match	No Match	0.0565665	0.843899	0.0995345	1	1
TCGA-A7-A26H-01A-11D-A16A-05	6057833159_R01C01	Biological Validation Set	BRCA	primary	-	reject	reject	No Match	No Match	0.789877	0.0284624	0.18166	1	1
TCGA-AR-A251-01A-12D-A16A-05	6057833159_R02C01	Biological Validation Set	BRCA	primary	-	reject	reject	No Match	No Match	0.56788	0.0690746	0.363045	1	1
TCGA-AR-A24L-01A-11D-A16A-05	6057833159_R04C01	Biological Validation Set	BRCA	primary	-	reject	reject	No Match	No Match	0.0299298	0.866827	0.103243	1	1
TCGA-E9-A1QZ-01A-21D-A16A-05	6057833159_R05C01	Biological Validation Set	BRCA	primary	-	reject	reject	No Match	No Match	0.0405576	0.824358	0.135084	1	1
TCGA-A7-A26J-01A-11D-A27B-05	9305216012_R03C01	Biological Validation Set	BRCA	primary	-	reject	reject	No Match	No Match	0.388743	0.410702	0.200555	1	1
TCGA-A7-A26J-01B-02D-A27B-05	9305216012_R04C01	Biological Validation Set	BRCA	primary	-	reject	reject	No Match	No Match	0.0529496	0.845654	0.101396	1	1
TCGA-AR-A24H-01A-11D-A16A-05	6057833134_R06C01	Biological Validation Set	BRCA	primary	-	reject	reject	No Match	No Match	0.0525614	0.842057	0.105382	1	1
TCGA-AR-A24T-01A-11D-A16A-05	6057833141_R05C01	Biological Validation Set	BRCA	primary	-	reject	reject	No Match	No Match	0.714812	0.0352692	0.249918	1	1
TCGA-A7-A26E-01A-11D-A16A-05	6057833142_R04C02	Biological Validation Set	BRCA	primary	-	reject	reject	No Match	No Match	0.110479	0.755781	0.13374	1	1
TCGA-A7-A26E-01A-11D-A27B-05	9305216012_R05C01	Biological Validation Set	BRCA	primary	-	reject	reject	No Match	No Match	0.0364908	0.831119	0.13239	1	1
TCGA-A7-A26G-01A-21D-A16A-05	6057833141_R04C01	Biological Validation Set	BRCA	primary	-	reject	reject	No Match	No Match	0.090832	0.780852	0.128316	1	1
TCGA-AR-A24O-01A-11D-A16A-05	6057833155_R02C01	Biological Validation Set	BRCA	primary	-	reject	reject	No Match	No Match	0.0380666	0.86512	0.0968137	1	1
TCGA-AR-A24X-01A-11D-A16A-05	6057833159_R03C01	Biological Validation Set	BRCA	primary	-	reject	reject	No Match	No Match	0.0606139	0.823661	0.115725	1	1
TCGA-A2-A259-01A-11D-A16G-05	6229009059_R06C02	Biological Validation Set	BRCA	primary	-	reject	reject	No Match	No Match	0.0193933	0.903766	0.0768409	1	1
TCGA-C8-A26V-01A-11D-A16G-05	6229009060_R02C01	Biological Validation Set	BRCA	primary	-	reject	reject	No Match	No Match	0.118819	0.788115	0.0930665	1	1
TCGA-D8-A27M-01A-11D-A16G-05	6229009060_R03C01	Biological Validation Set	BRCA	primary	-	reject	reject	No Match	No Match	0.0938164	0.507153	0.399031	1	1
TCGA-D8-A27R-01A-11D-A16G-05	6229009060_R04C01	Biological Validation Set	BRCA	primary	-	reject	reject	No Match	No Match	0.0206387	0.900544	0.0788177	1	1
TCGA-C8-A26W-01A-11D-A16G-05	6229009060_R05C01	Biological Validation Set	BRCA	primary	-	reject	reject	No Match	No Match	0.0208025	0.899593	0.0796043	1	1
TCGA-E9-A1R0-01A-22D-A16G-05	6229009060_R06C01	Biological Validation Set	BRCA	primary	-	reject	reject	No Match	No Match	0.0190306	0.903779	0.0771905	1	1
TCGA-C8-A274-01A-11D-A16G-05	6229009060_R04C02	Biological Validation Set	BRCA	primary	-	reject	reject	No Match	No Match	0.0541722	0.43838	0.507448	1	1
TCGA-D8-A27N-01A-11D-A16G-05	6229009060_R06C02	Biological Validation Set	BRCA	primary	-	reject	reject	No Match	No Match	0.0204261	0.823245	0.156329	1	1
TCGA-D8-A27L-01A-11D-A16G-05	6229009066_R02C01	Biological Validation Set	BRCA	primary	-	reject	reject	No Match	No Match	0.242897	0.568642	0.188461	1	1
TCGA-D8-A27F-01A-11D-A16G-05	6229009066_R03C01	Biological Validation Set	BRCA	primary	-	reject	reject	No Match	No Match	0.674835	0.0539307	0.271234	1	1
TCGA-C8-A275-01A-21D-A16G-05	6229009066_R02C02	Biological Validation Set	BRCA	primary	-	reject	reject	No Match	No Match	0.102704	0.793082	0.104214	1	1
TCGA-D8-A27P-01A-11D-A16G-05	6229009066_R03C02	Biological Validation Set	BRCA	primary	-	reject	reject	No Match	No Match	0.227875	0.556729	0.215397	1	1
TCGA-C8-A26X-01A-31D-A16G-05	6229009066_R05C02	Biological Validation Set	BRCA	primary	-	reject	reject	No Match	No Match	0.016534	0.87417	0.109296	1	1
TCGA-A2-A25A-01A-12D-A16G-05	6229009059_R06C01	Biological Validation Set	BRCA	primary	-	reject	reject	No Match	No Match	0.0525937	0.820066	0.12734	1	1
TCGA-BH-A28Q-01A-11D-A16G-05	6229009059_R02C02	Biological Validation Set	BRCA	primary	-	reject	reject	No Match	No Match	0.0225981	0.895828	0.0815741	1	1
TCGA-D8-A27G-01A-11D-A16G-05	6229009060_R05C02	Biological Validation Set	BRCA	primary	-	reject	reject	No Match	No Match	0.0536014	0.750006	0.196393	1	1
TCGA-D8-A27I-01A-11D-A16G-05	6229009066_R05C01	Biological Validation Set	BRCA	primary	-	reject	reject	No Match	No Match	0.0622569	0.43951	0.498233	1	1
TCGA-D8-A27T-01A-11D-A16G-05	6229009066_R06C01	Biological Validation Set	BRCA	primary	-	reject	reject	No Match	No Match	0.0266531	0.700084	0.273263	1	1
TCGA-A2-A25D-01A-12D-A16G-05	6229009066_R01C02	Biological Validation Set	BRCA	primary	-	reject	reject	No Match	No Match	0.0218126	0.89133	0.0868574	1	1
TCGA-E9-A295-01A-11D-A16G-05	6229009066_R04C02	Biological Validation Set	BRCA	primary	-	reject	reject	No Match	No Match	0.01327	0.902275	0.084455	1	1
TCGA-D8-A27E-01A-11D-A16G-05	6229009060_R01C01	Biological Validation Set	BRCA	primary	-	reject	reject	No Match	No Match	0.0594759	0.855489	0.0850353	1	1
TCGA-D8-A27W-01A-11D-A16G-05	6229009066_R04C01	Biological Validation Set	BRCA	primary	-	reject	reject	No Match	No Match	0.59711	0.184695	0.218195	1	1
TCGA-EW-A2FS-01A-11D-A17F-05	6057833166_R05C01	Biological Validation Set	BRCA	primary	-	reject	reject	No Match	No Match	0.0426213	0.838304	0.119074	1	1
TCGA-AC-A2B8-01A-11D-A17F-05	6057833159_R01C02	Biological Validation Set	BRCA	primary	-	reject	reject	No Match	No Match	0.0476068	0.855529	0.0968641	1	1
TCGA-AC-A2FB-01A-11D-A17F-05	6057833159_R03C02	Biological Validation Set	BRCA	primary	-	reject	reject	No Match	No Match	0.124719	0.536712	0.338569	1	1
TCGA-AC-A2FF-01A-11D-A17F-05	6057833159_R06C02	Biological Validation Set	BRCA	primary	-	reject	reject	No Match	No Match	0.0701868	0.805491	0.124322	1	1
TCGA-AC-A2FG-01A-11D-A17F-05	6057833166_R02C01	Biological Validation Set	BRCA	primary	-	reject	reject	No Match	No Match	0.0791712	0.830074	0.0907548	1	1
TCGA-D8-A27V-01A-12D-A17F-05	6057833166_R04C01	Biological Validation Set	BRCA	primary	-	reject	reject	No Match	No Match	0.745292	0.0407262	0.213982	1	1
TCGA-EW-A2FW-01A-11D-A17F-05	6057833159_R02C02	Biological Validation Set	BRCA	primary	-	reject	reject	No Match	No Match	0.0273253	0.803549	0.169125	1	1
TCGA-GM-A2DF-01A-11D-A17Z-05	6929718014_R05C02	Biological Validation Set	BRCA	primary	-	reject	reject	No Match	No Match	0.0677443	0.780301	0.151954	1	1
TCGA-GM-A2DN-01A-11D-A17Z-05	6929718030_R03C01	Biological Validation Set	BRCA	primary	-	reject	reject	No Match	No Match	0.111909	0.766439	0.121651	1	1
TCGA-GM-A2DK-01A-21D-A17Z-05	6929718030_R04C01	Biological Validation Set	BRCA	primary	-	reject	reject	No Match	No Match	0.0410388	0.874045	0.0849166	1	1
TCGA-GM-A2DM-01A-11D-A17Z-05	6929718030_R06C01	Biological Validation Set	BRCA	primary	-	reject	reject	No Match	No Match	0.0270084	0.891307	0.0816845	1	1
TCGA-GM-A2DD-01A-11D-A17Z-05	6929718030_R01C02	Biological Validation Set	BRCA	primary	-	reject	reject	No Match	No Match	0.230986	0.182096	0.586917	1	1
TCGA-GM-A2DH-01A-11D-A17Z-05	6929718030_R04C02	Biological Validation Set	BRCA	primary	-	reject	reject	No Match	No Match	0.0258103	0.847288	0.126901	1	1
TCGA-AC-A2FK-01A-12D-A17Z-05	6929718014_R04C02	Biological Validation Set	BRCA	primary	-	reject	reject	No Match	No Match	0.367648	0.139158	0.493194	1	1
TCGA-AR-A2LE-01A-11D-A17Z-05	6929718030_R01C01	Biological Validation Set	BRCA	primary	-	reject	reject	No Match	No Match	0.312105	0.573414	0.114481	1	1
TCGA-AR-A2LK-01A-11D-A17Z-05	6929718030_R05C01	Biological Validation Set	BRCA	primary	-	reject	reject	No Match	No Match	0.0407961	0.874592	0.0846122	1	1
TCGA-AC-A2FO-01A-11D-A17Z-05	6929718030_R03C02	Biological Validation Set	BRCA	primary	-	reject	reject	No Match	No Match	0.169122	0.65285	0.178028	1	1
TCGA-AR-A2LL-01A-11D-A17Z-05	6929718014_R06C02	Biological Validation Set	BRCA	primary	-	reject	reject	No Match	No Match	0.626161	0.0568438	0.316996	1	1
TCGA-GM-A2DB-01A-31D-A18O-05	6929718036_R02C02	Biological Validation Set	BRCA	primary	-	reject	reject	No Match	No Match	0.0143457	0.905163	0.0804915	1	1
TCGA-GM-A2DC-01A-11D-A18O-05	6929718036_R03C02	Biological Validation Set	BRCA	primary	-	reject	reject	No Match	No Match	0.0523785	0.838515	0.109106	1	1
TCGA-GM-A2DL-01A-11D-A18O-05	6929718043_R01C01	Biological Validation Set	BRCA	primary	-	reject	reject	No Match	No Match	0.0269512	0.873205	0.0998442	1	1
TCGA-GM-A2DA-01A-11D-A18O-05	6929718043_R01C02	Biological Validation Set	BRCA	primary	-	reject	reject	No Match	No Match	0.0514832	0.836993	0.111523	1	1
TCGA-GM-A2D9-01A-11D-A18O-05	6929718043_R02C02	Biological Validation Set	BRCA	primary	-	reject	reject	No Match	No Match	0.0625318	0.810595	0.126873	1	1
TCGA-GM-A2DI-01A-31D-A18O-05	6929718043_R03C02	Biological Validation Set	BRCA	primary	-	reject	reject	No Match	No Match	0.0870101	0.343667	0.569322	1	1
TCGA-E9-A2JT-01A-22D-A18O-05	6929718036_R01C02	Biological Validation Set	BRCA	primary	-	reject	reject	No Match	No Match	0.0255796	0.884118	0.0903024	1	1
TCGA-AR-A2LO-01A-31D-A18O-05	6929718036_R04C02	Biological Validation Set	BRCA	primary	-	reject	reject	No Match	No Match	0.150783	0.270075	0.579142	1	1
TCGA-HN-A2NL-01A-11D-A18O-05	6929718036_R05C02	Biological Validation Set	BRCA	primary	-	reject	reject	No Match	No Match	0.0255161	0.858216	0.116268	1	1
TCGA-AR-A2LQ-01A-22D-A18O-05	6929718036_R06C02	Biological Validation Set	BRCA	primary	-	reject	reject	No Match	No Match	0.0881033	0.57659	0.335307	1	1
TCGA-GM-A2DO-01A-11D-A18O-05	6929718043_R03C01	Biological Validation Set	BRCA	primary	-	reject	reject	No Match	No Match	0.15829	0.704717	0.136993	1	1
TCGA-AR-A2LN-01A-21D-A18O-05	6929718043_R04C01	Biological Validation Set	BRCA	primary	-	reject	reject	No Match	No Match	0.0294717	0.855699	0.114829	1	1
TCGA-B6-A2IU-01A-32D-A18O-05	6929718043_R06C01	Biological Validation Set	BRCA	primary	-	reject	reject	No Match	No Match	0.029529	0.829346	0.141125	1	1
TCGA-AR-A2LH-01A-31D-A18O-05	6929718043_R05C02	Biological Validation Set	BRCA	primary	-	reject	reject	No Match	No Match	0.0187097	0.898446	0.0828446	1	1
TCGA-BH-A2L8-01A-11D-A18O-05	6929718043_R06C02	Biological Validation Set	BRCA	primary	-	reject	reject	No Match	No Match	0.0580488	0.8458	0.0961511	1	1
TCGA-AR-A2LR-01A-12D-A18O-05	6929718043_R05C01	Biological Validation Set	BRCA	primary	-	reject	reject	No Match	No Match	0.0466053	0.817448	0.135947	1	1
TCGA-AC-A2QH-01A-11D-A18O-05	6929718043_R04C02	Biological Validation Set	BRCA	primary	-	reject	reject	No Match	No Match	0.0435787	0.872194	0.0842275	1	1
TCGA-AC-A2QH-01B-04D-A22R-05	7796806125_R06C01	Biological Validation Set	BRCA	primary	-	reject	reject	No Match	No Match	0.218365	0.637842	0.143793	1	1
TCGA-BH-A0B6-01A-11D-A19Z-05	6285633051_R04C01	Biological Validation Set	BRCA	primary	-	reject	reject	No Match	No Match	0.0151836	0.911708	0.0731088	1	1
TCGA-E2-A1LE-01A-12D-A19Z-05	6285633051_R06C01	Biological Validation Set	BRCA	primary	-	reject	reject	No Match	No Match	0.0519	0.721825	0.226275	1	1
TCGA-AC-A2QI-01A-12D-A19Z-05	6285633051_R01C01	Biological Validation Set	BRCA	primary	-	reject	reject	No Match	No Match	0.078758	0.723019	0.198223	1	1
TCGA-E2-A2P6-01A-11D-A19Z-05	6285633051_R03C01	Biological Validation Set	BRCA	primary	-	reject	reject	No Match	No Match	0.0170533	0.839528	0.143419	1	1
TCGA-AC-A2FM-01A-11D-A19Z-05	6285633051_R05C01	Biological Validation Set	BRCA	primary	-	reject	reject	No Match	No Match	0.0483543	0.820201	0.131444	1	1
TCGA-E2-A2P5-01A-11D-A19Z-05	6285633051_R01C02	Biological Validation Set	BRCA	primary	-	reject	reject	No Match	No Match	0.0732278	0.782702	0.14407	1	1
TCGA-AR-A2LJ-01A-12D-A19Z-05	6285633051_R04C02	Biological Validation Set	BRCA	primary	-	reject	reject	No Match	No Match	0.700441	0.182782	0.116777	1	1
TCGA-AC-A3BB-01A-21D-A19Z-05	6285633051_R06C02	Biological Validation Set	BRCA	primary	-	reject	reject	No Match	No Match	0.152897	0.549009	0.298094	1	1
TCGA-A7-A3IZ-01A-11D-A212-05	6285633072_R04C01	Biological Validation Set	BRCA	primary	-	reject	reject	No Match	No Match	0.0166496	0.859167	0.124184	1	1
TCGA-AC-A23G-01A-11D-A212-05	6285633072_R05C01	Biological Validation Set	BRCA	primary	-	reject	reject	No Match	No Match	0.0926079	0.527416	0.379976	1	1
TCGA-AC-A3HN-01A-11D-A212-05	6285633072_R06C01	Biological Validation Set	BRCA	primary	-	reject	reject	No Match	No Match	0.662864	0.0618169	0.275319	1	1
TCGA-A7-A3J1-01A-11D-A212-05	6285633072_R01C02	Biological Validation Set	BRCA	primary	-	reject	reject	No Match	No Match	0.248974	0.596083	0.154943	1	1
TCGA-E2-A3DX-01A-21D-A212-05	6285633072_R02C02	Biological Validation Set	BRCA	primary	-	reject	reject	No Match	No Match	0.0981274	0.781374	0.120498	1	1
TCGA-E9-A3HO-01A-11D-A212-05	6285633072_R04C02	Biological Validation Set	BRCA	primary	-	reject	reject	No Match	No Match	0.105883	0.505949	0.388168	1	1
TCGA-A2-A3KD-01A-12D-A212-05	6285633072_R05C02	Biological Validation Set	BRCA	primary	-	reject	reject	No Match	No Match	0.0168924	0.90794	0.0751681	1	1
TCGA-B6-A0I1-01A-11D-A21R-05	7786923105_R02C02	Biological Validation Set	BRCA	primary	-	reject	reject	No Match	No Match	0.119658	0.698615	0.181727	1	1
TCGA-GI-A2C9-01A-11D-A21R-05	7786923105_R03C01	Biological Validation Set	BRCA	primary	-	reject	reject	No Match	No Match	0.0163473	0.88909	0.0945627	1	1
TCGA-EW-A2FR-01A-11D-A21R-05	7786923105_R03C02	Biological Validation Set	BRCA	primary	-	reject	reject	No Match	No Match	0.0663421	0.523251	0.410407	1	1
TCGA-AC-A2BK-01A-11D-A21R-05	7786923105_R04C01	Biological Validation Set	BRCA	primary	-	reject	reject	No Match	No Match	0.111437	0.768064	0.120499	1	1
[truncated: 2,927 more rows]
