# Supplementary material for: DNA methylation classifier to diagnose pancreatic ductal adenocarcinoma metastases from different anatomical sites
Source: Clin Epigenetics. 2024 Nov 10;16:156. doi: 10.1186/s13148-024-01768-x (PMC11550539; doi:10.1186/s13148-024-01768-x)
Supplement: Supplementary file 3 — Supplementary Material 3: Table S7. List of genes associated to differentially methylated CpGs mapping to promoters and enhancers in pairwise comparison: PAAD primary versus PAAD met.Liv., PAAD met.Liv. versus PAAD met.PC, and PAAD primary versus PAAD met.PC, respectively (Excel Table). [file 13148_2024_1768_MOESM3_ESM.xlsx]

## Sheet: Sheet1
Table S7. List of genes associated to differentially methylated CpGs mapping to promoters and enhancers in pairwise comparison: PAAD primary versus PAAD met.Liv., PAAD met.Liv. versus PAAD met.PC, and PAAD primary versus PAAD met.PC, respectively.
Primary versus met. liver				Met. liver versus met. peritoneum				Primary versus met. peritoneum
Promoter	Promoter	Enhancer	Enhancer	Promoter	Promoter	Enhancer	Enhancer	Promoter	Promoter	Enhancer	Enhancer		Reactome Pathway Analysis	Too few genes for Pathway Analysis
Primary	Liver	Primary	Liver	Liver	Peritoneum	Liver	Peritoneum	Primary	Peritoneum	Primary	Peritoneum		Gene with upregulated methylation in condition
ACADS	ANP32A	ABCA1	ABCA4	ABCA1	ABCF3	ABCA4	ABCA4	BRAF	GLB1L3	AMBRA1	B4GALNT1
ACOT7	ARG2	ABCA4	ADCY9	ABHD8	ACOT7	ABCA9	ABCC1	NRDE2	SCAND3	ANKRD10	BCAT1		*Promoter=Promoter_Associated
ACTR1B	ATAD5	ABCC1	AHDC1	ADCY7	ADM	ABCC1	ABHD5	PCBD2	SPRED3	ANXA1	CLEC4G		*Enhanser=TRUE
ADM	ATP6V1F	ABCC2	AHNAK	ALOXE3	ANK3	ABHD8	ABTB2	TMEM170B		ARID5B	DBX1		Removed duplicated genes
ADSSL1	B2M	ABTB2	AKNA	ARG2	APOC1	ACSS1	ACCN1			ASAP1	EGFLAM
AFF1	C12orf10	ACCN1	ALOX12P2	BTBD19	AQP3	ADAMTS20	ACER3			ASCC1	FOXB1
AHR	C14orf166	ACSF2	ANKH	CCNI	ARHGDIB	ADCY9	ADAM19			BASP1	GLB1L3
AIM1	C16orf58	ADAM19	ANKRD55	CD48	ATMIN	AFG3L2	ADAMTS12			BRAF	GRIN2D
ANK3	C22orf41	ADAMTS12	ANKS1A	CDC42EP3	ATP8B4	AHDC1	ADAMTS16			C12orf75	HTRA4
ANXA4	CBX7	ADAMTS16	ARHGEF10L	CHSY1	B4GAT1	AHNAK	ADAMTS18			C8orf73	IL12RB2
APEH	CD48	ADAMTS17	ATP6V1A	COL23A1	BAG3	AKNA	ADAMTS8			CACNA2D3	ITPKB
APOC1	CHSY1	ADAMTS18	BDKRB2	CYBA	BLACAT1	ALPL	ADAP1			CDCP2	KIF21A
ARAP1	CLUAP1	ADAP1	BICC1	DCBLD1	BTBD19	ANKH	ADCY2			CDH22	LOC101929567
ARHGDIB	COL23A1	ADCY2	C10orf11	DCPS	BUB1B	ANKRD55	ADCY8			CDH8	LOC401463
B3GNT7	CYBA	ADCY8	C12orf77	ELK3	C15orf17	ANKS1A	ADCY9			CHD1	MBOAT1
B4GALT3	DCBLD1	ADCY9	C1orf115	FAM105B	C18orf45	ANTXR1	ADCYAP1R1			CNOT10	ODZ3
B4GAT1	DCPS	ADCYAP1R1	C1orf21	FAAP20	C4orf37	ARID5B	ADGRB3			CTR9	ODZ4
BCAT1	DDAH2	AFF1	C22orf30	GPR180	C4orf51	ARMC2	ADH1C			DDX60	PIP4K2A
BLACAT1	DHDH	AFF4	C5orf62	GRAP2	C5orf56	ASAP1	ADORA2B			DOCK10	PRDM6
BRI3BP	DUSP18	AGBL1	C8orf73	HECA	C6orf173	ATP8B4	AFF1			DOCK4	RADIL
BTBD19	EEF2	AGFG2	CA3	HEG1	CALM2	AXIN2	AFF4			DAAM1	SCAND3
BUB1B	EVI5L	AGPAT3	CCDC101	HIST1H2BI	CBX4	BAIAP2L2	AGPAT4			EIF2AK3	SDPR
C18orf45	FAM105B	AGPAT4	CCDC141	HIST1H3E	CCDC146	BARHL2	AHCY			ERC2	SHROOM3
C4orf34	FAM115A	AHDC1	CD248	HOXA4	CCDC88C	BCAR3	AHDC1			EXOC4	SRD5A2
C4orf37	FYCO1	AHR	CDCP1	ITPKA	CCNF	BCAT1	AHR			EXOC6B	STAP1
C4orf51	FAAP20	AICDA	CDH11	ITPRIP	CDKN2C	BICC1	ALAD			FAM105B	TXNRD2
C5orf56	GNA12	AIFM2	CDRT4	KCNA3	CDR2	BOC	ALKBH3-AS1			FGD6	VIM
C8orf38	HECA	AMN	CHRNA9	KLHL6	CENPV	BTBD19	ALPK2			FMNL2	WIT1
CBX4	HIST1H3E	AMOTL2	CHRNB1	LOC100128731	CHD1L	C14orf73	ALPK3			FOXJ1
CCDC88C	HMGB1	ANGPT1	CHST11	MACF1	CHMP6	C22orf15	AMOTL1			FOXJ3
CCNF	ITPKA	ANKH	CHST15	MED26	CLIC1	C22orf30	ANGPT1			FOXL1
CDC42BPG	LYPLA1	ANKRD11	CHSY1	METAP2	CMTM8	C2orf34	ANK3			FRMD5
CDKN1B	MALAT1	ANKRD22	CIT	METTL11A	CNR2	C2orf58	ANKH			GAB2
CENPV	MAN1A2	ANKRD33B	CLEC16A	MRPS10	COL28A1	C6orf147	ANKRD10			GNAI3
CHCHD10	METAP2	ANKRD60	CNOT10	MTHFD1L	COTL1	C7orf44	ANKRD11			GRHL3
CHD1L	MRPS10	ANKS1B	COL23A1	NHLRC4	COX6C	CA3	ANKRD28			HIBADH
CHMP6	NAA25	ANO10	COL27A1	OBFC1	CRADD	CAMTA1	ANKRD6			HTR1D
CITED4	OBFC1	ANO3	CPEB3	PER1	CTPS	CAPZB	ANKS1A			IL16
CMTM8	PCBD2	ANXA3	CRADD	PLIN2	DTD2	CBL	ANKS1B			ITGA1
CNR2	PCMT1	ANXA4	CREB3L1	PLXNC1	DYM	CCDC89	ANO1			JARID2
COL28A1	PIGV	ANXA5	CTNNA1	POLR1A	ECHDC2	CD248	ANO10			JMJD1C
COTL1	PIK3CG	AOAH	CUEDC1	PRR14	ELL2	CDC42EP3	ANO2			LARP1B
COX6C	PLEKHA2	AP1S3	CYGB	PTPRCAP	ELL3	CDCP1	ANXA4			LINC00970
CTDSP2	PPIA	APBA1	DCAF5	PVT1	EMILIN2	CDH1	AP2A2			LOC100129066
DEF6	PROCA1	APOB	DCBLD1	PXK	EMP3	CDH11	AP3S1			MAN2A1
DGKA	PRR14	APOC3	DHDH	RAB27A	EPN3	CDRT4	APBA1			MAP3K5
DGKH	PSMC3	ARHGAP15	DIP2C	RCSD1	ESD	CDX2	APOB			ME1
DISP2	PVT1	ARHGAP23	DLX2-AS1	S1PR1	ETS2	CHD9	APOC3			MIR2117
DYM	RAB1B	ARHGAP35	DLX6AS	SH3PXD2A	EXOC6B	CHRNB1	AQP3			MMP16
ELL2	RCBTB2	ARHGEF16	DNMBP	SLAMF1	EXPH5	CHST11	ARHGAP15			MYST4
EMILIN2	RSBN1L	ARID3A	EBF1	SLFN12L	FAM195A	CHST3	ARHGAP18			NRDE2
EMP3	SELPLG	ARL5C	EBF3	TACC1	FAM219B	CHSY1	ARHGAP35			NRG1
ENPEP	SFRS8	ARNT2	ECE1	TNFRSF12A	FANCF	CIT	ARHGEF12			NUCKS1
EPN3	SH3PXD2A	ARRDC1	EEFSEC	TNK1	FBXO42	CLEC16A	ARID3A			OPCML
ESD	SLC26A2	ASAM	ERGIC1	TRAF3IP3	FLOT1	CLMP	ARL5C			ORC2L
ETS2	SNN	ASTN2	EVX1	TSPAN32	FLVCR2	CLPB	ARMC2			PARD3
EXPH5	STK24	ATOH8	EXOC4	TXLNB	FTL	COL1A1	ARNT2			PDGFC
FAM125A	TACC1	ATP10B	EXT1	ZNF784	GALM	COL23A1	ARRDC1			PDZRN3
FAM219B	TNK1	ATP1B1	FAM20A		GALNT12	COL27A1	ASTN2			PIK3AP1
FAM38A	TOR1B	ATP8A2	FAM20C		GALNT6	CRADD	ATOH8			PPM1L
FAM46C	TTLL7	ATRNL1	FAM5B		GGCT	CREB3L1	ATP10B			PRKCE
FAM53B	ZC3H18	ATXN7L1	FARP1		GHITM	CTXN2	ATP1B1			PSD3
FANCF	ZNF212	AXIN2	FAT1		GINS1	CUEDC1	ATP8B4			RAB3B
FLOT1	ZNF354A	B3GNT2	FER		GMPR	CYGB	B3GNT4			RAD21
FTL	ZNF628	B4GALNT1	FER1L4		GPR68	CYP26C1	B4GALNT3			RNF43
GACAT2	ZNF639	B4GALT1	FLJ32063		HADH	DBX1	BAIAP2L1			SDK1
GINS1	ZNF827	BAI3	FMNL2		HINT2	DCAF5	BASP1			SEC24D
GMPR		BAIAP2L1	FMO6P		HIVEP2	DCBLD1	BATF			SERINC1
GPR68		BATF	FNBP1		HM13-AS1	DDAH1	BCAT1			SIPA1L1
HCP5		BEND6	FOXG1		HSD17B8	DLX2-AS1	BFSP2			STAG1
HDAC1		BFSP2	FAAP20		IMMP2L	DNMBP	BMPER			SYTL2
HIVEP2		BLVRA	GBE1		ITPR3	DAAM1	BMPR1B			TMEM26
HM13-AS1		BMP7	GLI2		JTB	EBF1	BTAF1			VEZF1
HSD17B8		BMPER	GNA12		KCNN4	EBF3	BTBD11			WDR33
IMMP2L		BMPR1A	GPHA2		KIAA1383	ECE1	BTBD18			WDR66
IPO13		BRD7	GPR161		KIAA1522	EEFSEC	BTBD7			ZNF385D
IRS2		BRF1	GRHL3		KLHL24	EIF4G3	BTC
ITGB7		BTBD11	HCCA2		KLHL8	ELK3	C10orf11
KCNN4		BTBD7	HCRTR1		LEKR1	ERGIC1	C10orf128
KIAA1383		C10orf11	HECA		LIMK2	ERN2	C10orf72
KIAA1522		C10orf118	HOXD9		LOC105274304	ETS1	C11orf34
KLF3		C11orf34	HSPA12B		LONP2	ETV6	C11orf75
KLHL24		C11orf44	IL12RB2		LRIG2	EVX1	C11orf80
LEKR1		C11orf75	INO80		LRPAP1	EXT1	C11orf97
LIME1		C11orf97	ITGB5		LRRK1	FAM188B	C14orf105
LIMK2		C12orf27	ITPKA		MAN2A2	FAM18B2	C14orf145
LINC00963		C14orf143	ITPKB		MEIG1	FAM20A	C14orf147
LOC100507391		C14orf37	JARID2		MESDC1	FAM20C	C14orf72
LOC101929295		C14orf72	KANK4		MEST	FAM53B	C15orf27
LOC105274304		C15orf27	KLHDC8B		MOCOS	FAM5B	C15orf52
LPAR2		C15orf52	KLHL26		MORC3	FAT1	C16orf62
LRIG2		C16orf62	KLHL33		MRPL15	FER	C16orf72
LRRFIP1		C17orf106	LAMB1		MUL1	FER1L4	C16orf87
LRRK1		C17orf73	LAMC1		NAPRT1	FGF12	C17orf106
LSP1		C1orf151	LASS6		NCRNA00085	FLI1	C17orf73
LTBP1		C1orf161	LETM1		NET1	FLJ10357	C1orf110
MED29		C1orf21	LIMD1		NHEDC2	FLJ32063	C1orf161
MEIG1		C20orf151	LINC00261		NIT2	FLT3	C1orf172
MESDC1		C20orf85	LINC00877		NRDE2	FMN1	C1orf21
MEST		C21orf7	LINC01484		NUAK2	FMNL2	C1orf228
MIR646HG		C21orf84	LOC100506403		PARP14	FMO6P	C1orf87
MRPL15		C3orf21	LOC100506700		PARS2	FNBP1	C20orf151
MUL1		C3orf72	LOC101927865		PCGF1	FOXB1	C20orf85
NAPRT1		C5AR2	LOC101929705		PGD	FOXG1	C21orf84
NCRNA00085		C5orf56	LOC101929710		PLS1	FOXK1	C3orf72
NET1		C5orf66	LOC285419		POU6F1	FAAP20	C4orf19
NHEDC2		C8orf34	LOC642852		PTPN6	GABBR2	C4orf22
NIT2		C8orf4	LOC728264		PYROXD2	GALNTL4	C5orf56
PARP14		C8orf46	LRIG1		RAB19	GALR1	C5orf66
PCGF1		C9orf117	LRRC1		RAD50	GDPD5	C6orf217
PGD		CACHD1	MAGI2		RHOQ	GFPT2	C6orf27
PGS1		CACNA1E	MAML2		RIPK3	GFRA3	C6orf94
PPM1F		CACNA2D1	MAML3		RNF126	GLI2	C8A
PPTC7		CACNA2D3	MAP3K11		RNF215	GMDS	C8orf34
PRPF19		CACNA2D4	MAP3K8		RPS26	GNA12	C8orf4
PTPN6		CAMTA1	MARCHF3		RPS3A	GRASP	C8orf46
PYROXD2		CAND1.11	MAST2		RPS6KA1	GSX1	C9orf135
RAB19		CAPN1	MCPH1		RPS6KL1	HAND1	C9orf85
RHOQ		CAPN5	MEF2D		SEL1L	HAND2	CA4
RIOK3		CBX2	MEGF11		SEL1L3	HDAC4	CACHD1
RNF126		CBX4	MEIS1		SELM	HECA	CACNA2D1
RPS26		CCAT1	METT10D		SENP3	HEG1	CACNA2D3
RPS6KA1		CCDC114	MFAP4		SEPHS2	HEPACAM	CAMTA1
RPS6KL1		CCDC12	MFSD2B		SFT2D3	HOXA4	CAND1
RSPH9		CCDC18	MGC27382		SLC17A5	HOXD12	CAND1.11
RTP4		CCDC33	MICAL3		SLC25A20	HOXD9	CAPN1
SAC3D1		CCDC60	MIPEP		SLC25A33	HSD17B2	CAPN11
SARM1		CCDC85C	MIR100HG		SORL1	HSPA12B	CAPN5
SDCBP2		CCL25	MIR492		SPATA4	INA	CBX2
SECISBP2L		CCM2L	MMP23B		SPRYD4	INO80	CBX4
SEL1L		CD177	MORN1		SRD5A3	IQSEC1	CCAT1
SEL1L3		CD1D	MTNR1B		ST3GAL2	IRF8	CCDC12
SENP3		CD2AP	MYO1E		STK24	ITGB5	CCDC18
SEPHS2		CDA	N4BP3		STK40	ITPKA	CCDC19
SFT2D3		CDC42BPB	NAV2		STX7	ITPKB	CCDC6
SLC17A5		CDC42BPG	NCRNA00114		TAOK3	ITPR2	CCDC60
SLC25A20		CDC42EP3	NDST3		THUMPD1	ITPRIP	CCDC85C
SLC25A33		CDH11	NKX2-8		TMC8	JPH2	CCDC91
SLC38A2		CDH12	NMU		TNIP1	KANK4	CCDC92
SNED1		CDH13	NUCB2		TOMM20L	KATNAL2	CCL25
SORL1		CDH8	NUDCD3		TOP2A	KIF21A	CCM2L
SPNS3		CDK15	NUP210		TP53INP2	KIAA0195	CCR1
SPRYD4		CDNF	NXN		TRIM27	KIAA0196	CCSER1
SRD5A3		CECR2	OTP		TRNT1	KIAA0319L	CD1D
SSH3		CELSR1	OTX1		TSTA3	KIAA0467	CD2AP
ST3GAL2		CELSR2	PACSIN1		TXK	KIAA0564	CDA
STAT4		CENPJ	PARD3		TXNDC11	KIAA1549L	CDC42BPB
STK24		CFB	PARVA		TXNL4A	KLB	CDH11
STMN3		CFTR	PAX1		UBE2R2	KLF7	CDH12
STX7		CGN	PDGFRB		UNC13D	KLF9	CDH13
SYNGR2		CHCHD6	PDXK		UNKL	KLHDC8B	CDH22
TAOK3		CHI3L1	PGS1		USP10	KLHL26	CDH8
TEC		CHST15	PHF12		VAMP8	KLHL33	CDKAL1
TGIF2		CHST6	PIK3CA		VPS39	KYNU	CELSR1
THUMPD1		CIB3	PIP4K2A		VPS4A	LAMB1	CENPJ
TMC8		CLDN4	PLEKHA2		WBP2NL	LAMC1	CER1
TNK2		CLIC4	PLEKHA6		WDR19	LARP1	CFTR
TOMM20L		CLMN	PPL		WDR66	LASS6	CGN
TP53INP2		CLPB	PRAGMIN		WRB	LBXCOR1	CLDN4
TRIM27		CLSTN2	PRDM11		ZADH2	LHX8	CLIC1
TRNT1		CLYBL	PRKAG2		ZBTB12	LIMD1	CLIP4
TSTA3		CMIP	PRKAR2A		ZBTB7A	LINC00261	CLNK
UBE2R2		CNTN4	PRKCE		ZC3H4	LINC00431	CLPSL1
UNKL		CNTNAP2	PRKG1		ZFP1	LINC01484	CMIP
USP10		CNTNAP5	PROCA1		ZKSCAN1	LOC100506188	CNKSR3
UTRN		COG3	PSORS1C1			LOC100506403	CNTN4
VAMP8		COL16A1	PTGIR			LOC100506476	CNTN6
VASP		COL18A1	PTPN23			LOC101928516	CNTNAP5
VPS39		COL4A2	PTPRG			LOC101929567	COG3
WBP2NL		COL8A2	PVT1			LOC101929705	COL16A1
WBSCR26		COL9A3	RABGAP1L			LOC285419	COL18A1
WDR19		CORO2B	RAI1			LOXL2	COL4A2
WDR66		COTL1	RALA			LRP1	COL7A1
ZADH2		CP	RAMP1			LRRC1	COL9A3
ZBTB7A		CPEB3	RAP2A			MACROD1	COLEC12
ZC3H4		CPM	RAPGEF2			MAML2	CORO2B
ZFP1		CPNE5	RNF11			MAML3	COTL1
ZNF217		CPQ	RNF217			MAP3K11	CP
ZNF516		CPS1	ROR2			MAP3K8	CPEB3
ZNF710		CPSF4L	RPH3AL			MARCHF3	CPEB4
		CPXM2	RYR2			MAST2	CPM
		CRADD	SAMD11			MCPH1	CPNE4
		CRB2	SASH1			MED26	CPNE5
		CRIM1	SBF2			MEF2D	CPSF4L
		CRISPLD2	SCN8A			MEGF11	CRADD
		CROCC	SERGEF			MEIS1	CRIM1
		CRYGN	SFMBT2			MFAP4	CRISPLD2
		CRYM	SGTA			MIAT	CRYM
		CS	SH3BP4			MICAL3	CS
		CSF2	SH3PXD2A			MIR100HG	CSF2
		CSMD1	SH3PXD2B			MIR4452	CSMD2
		CSMD2	SHANK2			MMP23B	CSNK1A1L
		CSNK1A1L	SIM1			MORN1	CXCL5
		CTSZ	SLC1A2			MTNR1B	CXCR7
		CXCL5	SLC22A2			NDST3	CYP1B1
		CXCR7	SLC25A29			NFIX	DAB1
		CYP1B1	SLC32A1			NHLRC4	DAB2IP
		CYTL1	SLC36A1			NHSL1	DACT2
		DAB1	SLC37A1			NID2	DAP
		DAB2IP	SLC44A4			NKX2-8	DAPK1
		DACT2	SLC7A14			NODAL	DCANP1
		DAPK1	SMCO2			NRN1	DCHS1
		DAPK2	SNX29			NTF3	DCLK1
		DCHS1	SP2			NUCB2	DERA
		DCLK1	SPON1			NXN	DGKI
		DCPS	SPTBN1			ODZ4	DGKQ
		DENND5B	SRCIN1			ONECUT3	DGKZ
		DGKI	SRGAP1			OTP	DHCR24
		DGKQ	STARD13			OTX1	DHX15
		DHCR24	STIM1			PACSIN1	DIO2-AS1
		DIAPH3	STK24			PARD3	DIP2C
		DIDO1	STK4			PARVA	DIRC3
		DIO2-AS1	SYTL3			PAX1	DIXDC1
		DIP2B	TACC1			PAX9	DLC1
		DIP2C	TAOK3			PBX1	DLEU1
		DIRC3	TCF7L1			PDE7B	DLG5
		DISP2	TEX41			PDGFRB	DMXL2
		DLEU1	TIMP2			PDIA4	DNAJC5B
		DLG2	TMEM245			PGS1	DNER
		DLG5	TNK1			PHOX2B	DOCK1
		DNAJC5G	TNKS			PIK3AP1	DOCK10
		DNER	TNS3			PIK3CA	DOCK2
		DOCK10	TPRG1			PIP4K2A	DOCK3
		DOCK2	TRIM15			PIP5K1C	DOCK4
		DOCK5	TRIO			PLEKHA2	DOK6
		DOK6	TRMT44			POLR1A	DOPEY2
		DOPEY2	TTC22			POLR1D	DPYD
		DRAM1	TTC7B			POU2AF1	DRAM1
		DTX1	TULP1			POU4F2	DSCAML1
		DYM	UBA7			PPP1R7	DYM
		DAAM2	UBR4			PRDM11	EBF1
		EBF1	UNC5B			PRICKLE2	ECE1
		ECE1	UPF1			PRKAR2A	EEPD1
		EDIL3	UPP2			PRKCA	EFNA5
		EEPD1	WDFY3			PRKCE	EHF
		EFCAB8	WNT3			PRKG1	EIF2AK3
		EHF	WWOX			PRKG2	EIF3H
		ELDR	WWP2			PROCA1	ELF1
		ELFN1	YPEL2			PTGIR	ELFN1
		ELMO1	ZBTB38			PTPN23	ELL2
		EMP2	ZCCHC14			PTPRCAP	ELL3
		ENPP1	ZDHHC18			PTPRG	ELMO1
		ENPP3	ZFAND3			PVT1	ELMO3
		ENPP6	ZMIZ1			RAB27A	EMP2
		EPHA1	ZNF488			RAB31	ENPP1
		EPHA2	ZNF503			RAB7A	ENPP3
		EPHA4	ZNF516			RAB8B	ENPP6
		EPHB1	ZNF608			RABGAP1L	EPB41L4A
		EPHB4				RAI1	EPHA1
		EPS8L2				RAMP1	EPHA4
		ERC2				RAP2A	EPHB1
		ERGIC1				RAPGEF2	EPHB4
		ERI3				RGNEF	EPS8L2
		ERN1				RNASE6	ERC2
		ERRFI1				RNU6-71P	ERI3
		ETNK2				ROR2	ERN1
		ETS2				RPH3AL	ESYT3
		ETV6				RXFP3	ETS2
		EVI5				RYR2	EVC
		EVL				SAMD4B	EVI5
		EXT1				SASH1	EXOC6B
		F13A1				SATB2	EXT1
		FADS3				SBF2	FAF1
		FAIM2				SCFD2	FAIM2
		FAM107B				SCHIP1	FAM107B
		FAM115A				SCN8A	FAM108C1
		FAM129A				SDCCAG8	FAM115A
		FAM163A				SDPR	FAM129A
		FAM168B				SEMA3F	FAM155A
		FAM174B				SERGEF	FAM163A
		FAM190A				SFMBT2	FAM171B
		FAM20C				SH3BP4	FAM174B
		FAM3D				SH3PXD2A	FAM189A1
		FAM46C				SH3PXD2B	FAM190A
		FAM49A				SH3RF3	FAM190B
		FAM53B				SHANK2	FARP2
		FARS2				SHB	FARS2
		FAT3				SHROOM3	FAT3
		FBRSL1				SIM1	FBXL7
		FBXL7				SKI	FBXW7
		FEM1C				SLC25A25	FDFT1
		FER1L6				SLC32A1	FER1L6
		FEZ1				SLC37A1	FEZ1
		FGD6				SLC44A4	FGD6
		FGF14				SLC7A14	FHAD1
		FHAD1				SLC8A1	FIGN
		FLJ22536				SLIT2	FLJ13197
		FLJ43860				SNX8	FLJ22536
		FLJ46284				SOX17	FLJ32810
		FLT1				SP2	FLJ43860
		FLVCR2				SPARC	FLT1
		FMN1				SPON1	FLVCR2
		FMN2				SRCIN1	FMN2
		FNBP1				SRL	FMO6P
		FNIP2				STIM1	FNIP2
		FOXF2				STK17A	FOXK2
		FOXL1				STK4	FOXL1
		FOXN1				SYTL3	FOXN1
		FOXN3				TACC1	FOXO6
		FRK				TAF5L	FOXP1
		FRMD4A				TAL1	FRK
		FRMD4B				TAOK3	FRMD4A
		FSTL4				TBC1D1	FRMD4B
		FTL				TBR1	FRY
		FUT4				TCF7L1	FSTL4
		FYN				TCONS_00029157	FTL
		GALNT10				TCTEX1D1	FTO
		GALNT18				TEAD1	FURIN
		GALNT2				TEX41	FUT4
		GAS7				TGFBI	FUT9
		GCNT2				TIMM44	FAAHP1
		GDEP				TIMP2	GABRB1
		GDF15				TLX3	GADL1
		GDPD5				TMEM245	GALNT10
		GFOD1				TMTC2	GALNT18
		GLCE				TNFRSF8	GALNT2
		GLIS1				TNK1	GALNTL6
		GLIS3				TNKS	GAS7
		GMDS				TNS1	GCNT2
		GNA12				TNS3	GDF15
		GNAI2				TNXB	GDNF-AS1
		GNASAS				TRAP1	GDPD5
		GNG12				TRIM15	GFOD1
		GNG2				TRMT44	GLCE
		GPC6				TSPAN2	GLDN
		GPR108				TSPAN32	GLS
		GPR139				TTLL10	GMDS
		GPR179				TULP1	GNA12
		GPR62				TXLNB	GNAQ
		GPRIN3				ULBP1	GNAT3
		GPSM1				UNC5B	GNG7
		GPX2				UPF1	GPC6
		GRAMD3				USP22	GPR179
		GRID1				USP42	GPR39
		GRIK3				VAX2	GPR44
		GRIK4				VIT	GPR61
		GRIN2B				VSTM2L	GPX2
		GRK5				VWA8	GRAMD3
		GRLF1				WNK4	GRHL2
		GTDC1				WNT3	GRID1
		HCG22				WWC2	GRIFIN
		HCP5				WWP2	GRIK4
		HDAC4				XPO4	GRIN2B
		HEATR5A				XXYLT1	GRK5
		HECW1				XYLT1	GRLF1
		HERC3				ZBTB38	GS1-24F4.2
		HHIPL1				ZC2HC1B	GSAP
		HIBADH				ZCCHC14	GTDC1
		HK2				ZFP106	GTF2E2
		HMGA2				ZIC1	GTF2F2
		HMGXB3				ZMIZ1	HACE1
		HS1BP3				ZMYM4	HDAC4
		HS3ST4				ZNF462	HECW1
		HSD17B2				ZNF488	HERC3
		HSF1				ZNF516	HHIPL1
		HSP90AA1				ZNF608	HIBADH
		HSPA4					HIVEP2
		HTR5A					HMCN1
		HUS1					HMGA2
		IDO1					HORMAD2-AS1
		IGF1R					HS1BP3
		IGF2BP3					HS3ST3A1
		IGF2R					HS3ST4
		IGFBP1					HSP90AA1
		IGFBP7					HSPB8
		IGSF21					HSPBAP1
		IKBKB					HUNK
		IL16					IDO1
		IL4R					IGDCC4
		IMPA2					IGF1R
		INPP5A					IGFBP1
		IQCK					IGFBP7
		IQGAP2					IL16
		IQSEC1					IL4R
		IRS2					IMMP2L
		ISG20					IMPA2
		ISL1					INHBA
		ISL2					INPP5A
		ITGA1					IPPK
		ITGA11					IQGAP2
		ITGA2					ISG20
		ITGA9					ITGA11
		ITPRIP					ITGA9
		ITSN1					ITPR3
		JAK1					ITSN1
		JUB					JAK1
		KAZN					JAKMIP2-AS1
		KCNB2					JAKMIP3
		KCNJ6					JARID2
		KCNK12					JUB
		KCNN2					KCNIP4
		KCNQ3					KCNK10
		KCNU1					KCNK12
		KCTD16					KCNN2
		KDM1B					KCTD16
		KDM4B					KDM4B
		KDM6B					KDM6B
		KHDRBS3					KHDRBS3
		KIDINS220					KIDINS220
		KIF1A					KIF26B
		KIF21B					KIF3B
		KIF3B					KIF7
		KIF7					KIAA0146
		KIAA0146					KIAA0319L
		KIAA0247					KIAA0406
		KIAA0406					KIAA0556
		KIAA0753					KIAA0753
		KIAA0930					KIAA1026
		KIAA1026					KIAA1147
		KIAA1147					KIAA1211
		KIAA1383					KIAA1217
		KIAA1407					KIAA1244
		KIAA1522					KIAA1324
		KIAA1671					KIAA1383
		KIAA2012					KIAA1671
		KLF12					KLF12
		KLF3					KLF16
		KLHDC7A					KLHDC8A
		KLHDC8A					KLHL29
		KLHL29					KNDC1
		KRT19					KPNA3
		KRT23					KRT23
		KRT7					KRTAP3-1
		KRT8					KSR1
		KRTAP13-3					LAMB1
		KRTAP3-1					LAMP3
		KSR1					LARP1
		LAMA1					LARP4B
		LAMB1					LARS2
		LARP1					LATS2
		LATS2					LDHB
		LDLRAP1					LDLRAD1
		LEFTY1					LDLRAD3
		LGR4					LDLRAP1
		LHFP					LEFTY1
		LHFPL2					LGR4
		LIMK2					LHFP
		LINC00189					LHFPL2
		LINC00313					LIN7A
		LINC00400					LINC00184
		LINC00426					LINC00607
		LINC00607					LINC00673
		LINC00704					LINC00704
		LINC00853					LINC01057
		LINC01038					LINC01072
		LINC01081					LINC01081
		LINC01107					LINC01090
		LINC01170					LINC01107
		LINC01272					LINC01140
		LINC01331					LINC01270
		LINC01411					LINC01272
		LINC01423					LINC01280
		LINC01505					LINC01331
		LINC01592					LINC01411
		LINC01599					LINC01423
		LINC01603					LINC01505
		LIPC					LINC01599
		LMO4					LINC01603
		LNX1					LIPC
		LOC100129066					LNX1
		LOC100129931					LOC100129066
		LOC100130987					LOC100129931
		LOC100133669					LOC100130987
		LOC100292680					LOC100133669
		LOC100302640					LOC100506178
		LOC100506178					LOC100506403
		LOC100507391					LOC101927419
		LOC101927166					LOC101927630
		LOC101927285					LOC101927787
		LOC101927787					LOC101928048
		LOC101928048					LOC101928516
		LOC101929295					LOC101928911
		LOC101929567					LOC101929710
		LOC105274304					LOC105274304
		LOC105375734					LOC105375734
		LOC143188					LOC143188
		LOC148696					LOC145837
		LOC150622					LOC150622
		LOC254559					LOC200772
		LOC284276					LOC283867
		LOC284395					LOC284395
		LOC285419					LOC285419
		LOC285692					LOC285692
		LOC285954					LOC285696
		LOC339862					LOC285766
		LOC388428					LOC285954
		LOC401320					LOC339862
		LOC401463					LOC388282
		LOC647323					LOC401320
		LOC91149					LOC647323
		LOXL3					LOC728730
		LOXL4					LOC729467
		LRIG1					LOC729970
		LRP11					LOC91149
		LRP5					LOXL3
		LRRC16A					LOXL4
		LRRC49					LPHN2
		LRRC4B					LPHN3
		LRRC7					LPIN2
		LRRK1					LRCH3
		LTBP1					LRIG1
		LTBP2					LRP11
		MACF1					LRP5
		MACROD2					LRRC16A
		MAGI2					LRRC4B
		MALL					LRRC8E
		MALRD1					LRRK1
		MAML3					LTBP1
		MAN1C1					LYPLAL1
		MAN2A2					MACF1
		MAP3K14					MACROD2
		MARCHF1					MAGI2
		MARCHF11					MAML2
		MARCHF3					MAML3
		MARCHF4					MAN1C1
		MB21D2					MAN2A1
		MBOAT1					MAP1LC3B2
		MCC					MAP2K4
		MECOM					MAP3K14
		MEG8					MAP3K5
		MEGF11					MAP3K7IP2
		MEGF6					MAP4K3
		MERTK					MAPK6
		METT10D					MARCHF1
		MFHAS1					MARCHF3
		MGAM					MARCHF4
		MGAT5					MAST2
		MGC27382					MB21D2
		MGC32805					MCCC2
		MICAL2					ME1
		MIR1273E					MECOM
		MIR135B					MED4
		MIR30A					MEG8
		MIR377					MEGF10
		MIR548G					MEGF11
		MIR548H4					MERTK
		MIR6076					METTL11B
		MTHFD1L					MGAM
		MTMR12					MGAT5
		MTMR7					MGC27382
		MXRA8					MGC32805
		MYCT1					MICAL2
		MYL10					MIR1273E
		MYO10					MIR30A
		MYO16					MIR548G
		MYO1E					MIR548H4
		MYT1L					MIR6076
		NAP1L4					MIR759
		NAPA					MLLT3
		NAV1					MLYCD
		NAV3					MMP10
		NBEAL2					MMP16
		NCRNA00085					MTA3
		NDST1					MTCL1
		NDUFA10					MTHFD1L
		NEGR1					MTHFD2L
		NES					MTMR12
		NFIB					MTMR7
		NFYB					MXRA8
		NGFR					MYBPHL
		NHSL1					MYEOV
		NID2					MYH9
		NINJ2					MYO10
		NINL					MYO1E
		NIT2					MYPN
		NKD2					MYT1L
		NLGN1					NAPA
		NLK					NAV1
		NMUR1					NAV2
		NOD2					NAV3
		NODAL					NBEAL2
		NOX4					NCOA2
		NPDC1					NCRNA00085
		NRG1					NCRNA00119
		NRXN3					NDST1
		NTF3					NEGR1
		NTM					NFE2L3
		NAALADL2					NFYB
		OCLN					NINL
		ODZ2					NIT2
		ODZ4					NKAIN2
		OSTCL					NKD2
		OTUB2					NLK
		P2RX7					NOD2
		P4HA3					NODAL
		PA2G4P4					NPR3
		PALD1					NR2F2-AS1
		PALMD					NRDE2
		PANX1					NRG1
		PAPPA2					NRN1
		PBX1					NRXN3
		PCBD2					NSMCE2
		PCSK5					NTF3
		PDCD1LG2					NTHL1
		PDE3A					NTM
		PDE7B					NTN1
		PDK2					NAALADL2
		PDXK					OCLN
		PDZK1					ODZ2
		PDZRN3					ODZ4
		PEBP4					OR9Q1
		PERP					OSBPL10
		PFDN1					OSTalpha
		PGCP					OTUD7A
		PGD					P2RX7
		PGS1					P4HA3
		PHACTR1					PA2G4P4
		PIGL					PALD1
		PIP4K2A					PAPLN
		PKHD1L1					PAPPA
		PKNOX2					PARD3
		PLCB4					PAWR
		PLCD3					PCMTD1
		PLEKHA6					PCNX
		PLEKHA7					PCNXL2
		PLEKHG3					PCSK5
		PLIN4					PCYT1A
		PLXNA2					PDE3A
		PLXNB2					PDE7B
		POR					PDGFC
		PPAP2B					PDK2
		PPCDC					PDSS2
		PPFIBP2					PDZD8
		PPL					PDZK1
		PPM1H					PDZRN3
		PPP1R10					PEBP4
		PPP5C					PERP
		PRDM6					PFDN1
		PREX1					PGCP
		PRIMA1					PGM5
		PRKCA					PHACTR1
		PRKCE					PIGL
		PRKCH					PIP4K2A
		PRKD1					PKNOX2
		PRMT8					PKP3
		PROP1					PLCL1
		PRR15L					PLEKHA6
		PSD3					PLEKHG3
		PSMB7					PLEKHM3
		PSPC1					PLXNA2
		PSPH					PLXNA4
		PTDSS2					PLXNB2
		PTGDS					PODXL2
		PTK6					POLDIP2
		PTPN14					POR
		PVT1					POU2F1
		PXDN					PPAP2B
		PXK					PPCDC
		PYROXD2					PPFIBP2
		RAB10					PPL
		RAB11FIP4					PPM1H
		RAB11FIP5					PPM1L
		RAB19					PPP2R3C
		RAB20					PRDM6
		RAB31					PREX1
		RAB7A					PRIMA1
		RAD51B					PRKCA
		RAD54L2					PRKCE
		RASA3					PRKD1
		RASIP1					PRKG2
		RBBP8NL					PROK1
		RBFOX3					PROSER2
		RBM12B					PRR15L
		RBM47					PSD3
		RCBTB1					PSMB7
		RCSD1					PSPC1
		RDH10					PSPH
		RER1					PTDSS1
		RFC3					PTDSS2
		RFFL					PTEN
		RGMB					PTPRE
		RGNEF					PTPRG
		RHBDL3					PXDN
		RHOBTB3					PXK
		RHOD					PYROXD2
		RHOQ					QPCT
		RIN2					RAB10
		RIN3					RAB11FIP4
		RIPK4					RAB19
		RNF103-CHMP3					RAB20
		RNF219					RAB3B
		RPS6KA1					RAB7A
		RSBN1L					RABGAP1
		RSPH9					RAD51B
		RTP3					RAPGEF5
		RXRA					RASA3
		RYR2					RBBP8NL
		S100A16					RBM12B
		S100B					RBM20
		SAMD14					RBM47
		SBF2					RBP4
		SBK2					RCBTB1
		SCAP					RCSD1
		SCFD2					RDH10
		SCHIP1					RER1
		SCN10A					RFC3
		SCN2B					RFFL
		SCN8A					RFTN1
		SCNN1A					RGNEF
		SDCCAG8					RHOBTB3
		SEC1					RHOJ
		SECTM1					RHOQ
		SEL1L3					RIPK4
		SEMA5A					RMND1
		SEMA6D					RNF103-CHMP3
		SERP2					RNF141
		SESN1					RNF186
		SFMBT2					RNF43
		SFRS8					ROBO1
		SGMS1					RORA
		SH2D3A					RPH3AL
		SH2D4A					RPS6KA1
		SH3BP4					RSBN1L
		SH3RF2					RTP3
		SH3RF3					RUVBL1
		SH3TC1					RXFP4
		SHANK1					RXRA
		SHB					RYBP
		SHISA6					RYR2
		SHQ1					RYR3
		SHROOM3					S100A16
		SIGLEC15					SBF2
		SIPA1L3					SCAP
		SKI					SCD
		SLAIN2					SCFD2
		SLC16A5					SCG2
		SLC17A9					SCHIP1
		SLC19A3					SCN2B
		SLC1A2					SCN8A
		SLC20A2					SDC4
		SLC22A23					SDK1
		SLC26A10					SEC22B
		SLC2A1					SECTM1
		SLC2A1-AS1					SEL1L3
		SLC33A1					SEMA6D
		SLC36A2					SEPT11
		SLC37A1					SERINC1
		SLC38A11					SERP2
		SLC38A3					SFTA1P
		SLC44A4					SGCZ
		SLC45A3					SGK1
		SLC45A4					SGK269
		SLC51B					SGMS1
		SLC6A7					SH3BGRL2
		SLC7A7					SH3BP4
		SLC9A1					SH3GL2
		SLC9A3R1					SH3PXD2A
		SLC9A9					SH3PXD2B
		SLIT2					SH3RF2
		SLIT3					SH3RF3
		SNAI1					SHC3
		SNAP25-AS1					SHISA6
		SND1					SHQ1
		SNTG1					SHROOM3
		SNTG2					SIGLEC15
		SOBP					SIK2
		SORCS2					SIPA1L1
		SORCS3					SIPA1L3
		SOX5					SKI
		SP2					SLAIN2
		SP7					SLC12A8
		SPOCK1					SLC17A9
		SPPL3					SLC19A3
		SPTBN1					SLC24A3
		SRGAP1					SLC26A10
		SSBP2					SLC2A1
		ST6GALNAC5					SLC35F1
		ST8SIA1					SLC35F3
		STAB1					SLC36A2
		STAT4					SLC37A1
		STC2					SLC38A3
		STIM1					SLC44A1
		STK10					SLC44A4
		STK24					SLC45A3
		STK3					SLC45A4
		STK32B					SLC51B
		STK39					SLC5A11
		STK40					SLC6A7
		STYK1					SLC7A11
		SYNPO					SLC7A7
		SYTL3					SLC9A1
		TARID					SLC9A3R1
		TBC1D16					SLC9A9
		TBC1D8					SLIT2
		TBC1D9					SLIT3
		TBCD					SMAD4
		TBL3					SMARCA5
		TBX6					SMURF2
		TCEA3					SNAI1
		TCERG1L					SNAP25-AS1
		TEAD1					SNCAIP
		TEKT3					SND1
		TENM4					SNX4
		TFAP2D					SOBP
		TG					SORCS3
		TGFBI					SOX5
		THSD4					SP7
		THSD7B					SPIRE2
		TIAM2					SPOCK1
		TLL2					SPON1
		TMC8					SPTBN1
		TMCC3					SRGAP1
		TMCO7					ST5
		TMEM132C					STARD13
		TMEM132D					STAT4
		TMEM132E					STAU2-AS1
		TMEM139					STC2
		TMEM144					STIM1
		TMEM184A					STK3
		TMEM184B					STK32B
		TMEM72					STK39
		TMOD3					STK40
		TMPRSS13					STX3
		TNFAIP8					STXBP6
		TNFSF15					STYK1
		TNFSF4					SYTL3
		TNK2					TACSTD2
		TNS3					TAF2
		TNS4					TAOK3
		TNXB					TBC1D16
		TRAK1					TBC1D9
		TRERF1					TBCA
		TRIM15					TBCD
		TRIM26					TBL3
		TRIM29					TBX6
		TRIM35					TCEA3
		TRIO					TCERG1L
		TRNP1					TEAD1
		TRPS1					TEAD2
		TSPAN1					TECTA
		TSPAN13					TEKT3
		TSPAN18					TEKT5
		TTC28					TENM2
		TTC38					TENM4
		TTC39A					TFAP2D
		TTC7A					TG
		TTC7B					TGFBI
		TTC9					TGFBR3
		TTLL11					THRAP3
		TTLL6					THSD4
		TUSC8					THSD7B
		TXLNB					TJP1
		UBASH3B					TLL2
		UBR4					TM9SF3
		UCK2					TMC8
		UNC5CL					TMCC3
		UNC5D					TMCO7
		UPB1					TMEM131
		UPK2					TMEM132C
		UST					TMEM132E
		VAC14					TMEM139
		VAMP8					TMEM144
		VASP					TMEM184A
		VAT1L					TMEM184B
		VEGFC					TMEM40
		VIPR2					TMEM72
		VPS37B					TMOD3
		VTI1A					TMPRSS13
		VWC2					TMTC1
		WASF3					TMTC2
		WBSCR17					TNFAIP8
		WDFY2					TNFSF15
		WDR66					TNR
		WDR69					TNRC6B
		WDR86					TNS1
		WIT1					TNS3
		WSCD2					TNS4
		WWOX					TNXB
		WWP1					TPM3
		XKR4					TRAK1
		XKR6					TRAK2
		XRCC5					TRERF1
		YPEL2					TRHDE
		YWHAG					TRIM15
		ZADH2					TRIM35
		ZBTB41					TRIM71
		ZC3H4					TRPM1
		ZFP57					TSC22D1
		ZFPM2					TSGA14
		ZNF367					TSKU
		ZNF423					TSPAN1
		ZNF608					TSPAN13
		ZNF609					TTC33
		ZNF704					TTC38
		ZNF710					TTC7B
		ZNF787					TTC9
		ZNF827					TTLL11
		ZNRF1					TTLL6
		ZSWIM6					TXK
		AACS					TXLNB
		AAK1					UBAC1
							UBE2F
							UBE2G1
							UCK2
							UNC13D
							UNC5CL
							UNC5D
							UNQ6494
							UPK2
							UQCRH
							USP32
							UST
							UTRN
							VAC14
							VAMP8
							VAT1L
							VAV3
							VIL1
							VIT
							VPS37B
							VTI1A
							VWC2
							WASL
							WBSCR17
							WDFY2
							WDR66
							WDR86
							WDR91
							WFIKKN1
							WNT5A
							WSCD2
							WWC2
							WWOX
							XPO6
							XYLT1
							YPEL2
							YWHAG
							ZADH2
							ZBTB41
							ZC3H4
							ZFAND6
							ZFP57
							ZFPM2
							ZHX2
							ZMIZ1
							ZNF148
							ZNF282
							ZNF367
							ZNF385D
							ZNF423
							ZNF608
							ZNF609
							ZNF704
							ZNF710
							ZNRF1
							ZSCAN12
							ZZEF1
							AACS
