# Supplementary material for: DNA methylation classifier to diagnose pancreatic ductal adenocarcinoma metastases from different anatomical sites
Source: Clin Epigenetics. 2024 Nov 10;16:156. doi: 10.1186/s13148-024-01768-x (PMC11550539; doi:10.1186/s13148-024-01768-x)
Supplement: Supplementary file 4 — Supplementary Material 4: Table S8. Top 10 pathways of gene sets of differentially methylated CpGs associated with promoters and enhancers in pairwise comparison: PAAD primary versus PAAD met.Liv., PAAD met.Liv. versus PAAD met.PC, and PAAD primary versus PAAD met.PC, respectively. Pathways associated with epithelial-mesenchymal transition (EMT) are marked in light red (Excel Table). [file 13148_2024_1768_MOESM4_ESM.xlsx]

## Sheet: Sheet1
Table S8. Top 10 pathways of gene sets of differentially methylated CpGs associated to promoters and enhancers in pairwise comparison: PAAD primary versus PAAD met.Liv., PAAD met.Liv. versus PAAD met.PC, and PAAD primary versus PAAD met.PC, respectively. In light red are marked pathways associated to EMT.
Table of top 10 significant p-values and q-values for Reactome 2022			Primary vs met. Liver, Promoter, Hypermethylated Primary (activated in met. Liver)
term	p-value	q-value	overlap_genes			EMT associated pathways
Keratan Sulfate Biosynthesis R-HSA-2022854	0.000110	0.051873	[B4GALT3, B3GNT7, B4GAT1, ST3GAL2]
Keratan Sulfate/Keratin Metabolism R-HSA-1638074	0.000212	0.051873	[B4GALT3, B3GNT7, B4GAT1, ST3GAL2]
SARS-CoV-1 Infection R-HSA-9678108	0.011471	0.621547	[CHMP6, PARP14, ST3GAL2]
Synthesis Of Substrates In N-glycan Biosythesis R-HSA-446219	0.019188	0.621547	[SRD5A3, SLC17A5, ST3GAL2]
Growth Hormone Receptor Signaling R-HSA-982772	0.019523	0.621547	[IRS2, PTPN6]
Signaling By ALK R-HSA-201556	0.022722	0.621547	[HDAC1, PTPN6]
Glycosaminoglycan Metabolism R-HSA-1630316	0.023267	0.621547	[B4GALT3, B4GAT1, B3GNT7, ST3GAL2]
Effects Of PIP2 Hydrolysis R-HSA-114508	0.024397	0.621547	[DGKA, DGKH]
Translation Of Structural Proteins R-HSA-9683701	0.029710	0.621547	[PARP14, ST3GAL2]
Downregulation Of SMAD2/3:SMAD4 Transcriptional Activity R-HSA-2173795	0.031574	0.621547	[TGIF2, HDAC1]
Table of top 10 significant p-values and q-values for Reactome 2022			Primary vs met. Liver, Promoter, Hypermethylated in met. Liver (activated in primary tumor)
term	p-value	q-value	overlap_genes
Antigen processing-Cross Presentation R-HSA-1236975	0.000411	0.095407	[PSMC3, CYBA, HMGB1, B2M]
eNOS Activation R-HSA-203615	0.000596	0.095407	[LYPLA1, DDAH2]
Metabolism Of Nitric Oxide: NOS3 Activation And Regulation R-HSA-202131	0.001129	0.120381	[LYPLA1, DDAH2]
ER-Phagosome Pathway R-HSA-1236974	0.003322	0.265793	[PSMC3, HMGB1, B2M]
Neutrophil Degranulation R-HSA-6798695	0.004758	0.304495	[PSMC3, CYBA, HMGB1, EEF2, PPIA, B2M]
ROS And RNS Production In Phagocytes R-HSA-1222556	0.006472	0.330066	[CYBA, ATP6V1F]
Diseases Associated With Glycosaminoglycan Metabolism R-HSA-3560782	0.007944	0.330066	[SLC26A2, CHSY1]
Host Interactions Of HIV Factors R-HSA-162909	0.009497	0.330066	[PSMC3, PPIA, B2M]
Cell Surface Interactions At Vascular Wall R-HSA-202733	0.010310	0.330066	[SELPLG, CD48, PPIA]
Synthesis Of PIPs At Plasma Membrane R-HSA-1660499	0.012682	0.330066	[PLEKHA2, PIK3CG]
Table of top 10 significant p-values and q-values for Reactome 2022			Primary vs met. Liver, Enhancer, hypermethylated in primary (activated in met. Liver)
term	p-value	q-value	overlap_genes	Reactoma based description
RHOQ GTPase Cycle R-HSA-9013406	0.000009	0.010109	[PLEKHG3, PREX1, DIAPH3, GFOD1, FNBP1, ITSN1, CDC42EP3, CDC42BPB, ARHGAP35, CFTR, RHOQ, RAB7A]	exocytosing vesicles and recycling endosomes, insuline metabolism, neurite outgrowth
RHOG GTPase Cycle R-HSA-9013408	0.000097	0.053666	[PLEKHG3, DOCK5, PREX1, TRIO, DIAPH3, ITSN1, ARHGEF16, DOCK2, IQGAP2, ARHGAP35, EPHA2, RAB7A]	regulates cell polarity, adhesion, migration and invasion
G Alpha (Z) Signaling Events R-HSA-418597	0.000197	0.056940	[GNG2, PRKCH, ADCY9, PRKCE, ADCY2, PRKCA, ADCY8, GNG12, GNAI2]	platelet aggregation
Extracellular Matrix Organization R-HSA-1474244	0.000272	0.056940	[COL18A1, TNXB, COL16A1, LAMA1, LOXL3, LOXL4, LTBP1, NID2, ADAMTS16, ADAMTS18, CAPN5, CAPN1, ERC2, ITGA2, ITGA1, PRKCA, LAMB1, BMP7, ADAM19, COL4A2, P4HA3, PXDN, ITGA11, COL8A2, TLL2, COL9A3, ITGA9]	proliferation, adhesion and migration, and regulates cell differentiation and death
Axon Guidance R-HSA-422475	0.000293	0.056940	[SEMA5A, TRIO, LAMA1, ITSN1, IRS2, ARHGAP35, PSMB7, RPS6KA1, PLXNA2, FYN, SLIT3, SLIT2, SRGAP1, EPHB1, EPHB4, SPTBN1, VASP, EPHA4, HSP90AA1, MYO10, SEMA6D, ITGA2, LIMK2, ITGA1, PRKCA, LAMB1, UNC5D, RGMB, ISL1, GRIN2B, SCN10A, COL4A2, DOK6, SCN8A, KCNQ3, EVL, COL9A3, EPHA1, ITGA9, EPHA2, SCN2B]	Axon guidance cues and their receptors are implicated in cancer progression (Biankin et al. 2012), where they likely contribute to cell migration and angiogenesis (reviewed by Mehlen et al. 2011).
Laminin Interactions R-HSA-3000157	0.000310	0.056940	[COL18A1, LAMA1, ITGA2, ITGA1, LAMB1, NID2]	cell adhesion properties
Nervous System Development R-HSA-9675108	0.000416	0.065440	[SEMA5A, TRIO, LAMA1, ITSN1, IRS2, ARHGAP35, PSMB7, RPS6KA1, PLXNA2, FYN, SLIT3, SLIT2, TEAD1, SRGAP1, EPHB1, EPHB4, SPTBN1, VASP, EPHA4, HSP90AA1, MYO10, SEMA6D, ITGA2, LIMK2, ITGA1, PRKCA, LAMB1, UNC5D, RGMB, ISL1, GRIN2B, SCN10A, COL4A2, DOK6, SCN8A, KCNQ3, EVL, COL9A3, EPHA1, ITGA9, EPHA2, SCN2B]	the process by which neural stem cells give rise to neurons
Plasma Lipoprotein Assembly R-HSA-8963898	0.000502	0.069149	[ABCA1, TRNP1, APOC3, PRKCA, APOB]	assembly of the three classses of lipoproteins (LDL, HDL, chylomicron)
Crosslinking Of Collagen Fibrils R-HSA-2243919	0.000662	0.081013	[PXDN, LOXL3, LOXL4, TLL2]	collagen formation
Chylomicron Clearance R-HSA-8964026	0.000824	0.090685	[LIPC, APOB, LDLRAP1]	chylomicron metabolism
Table of top 10 significant p-values and q-values for Reactome 2022			Primary vs met. Liver, Enhancer, hypermethylated in met. Liver (activated in primary tumour)
term	p-value	q-value	overlap_genes	Reactoma based description
Signal Transduction R-HSA-162582	0.000019	0.011269	[TRIO, MAML2, ITGB5, PRKAG2, ARHGEF10L, ECE1, LAMC1, LRRC1, GLI2, SH3PXD2A, BDKRB2, PIP4K2A, TNS3, PRKG1, PDGFRB, PTGIR, FNBP1, PRKCE, ADCY9, PIK3CA, MTNR1B, GPR161, PARD3, RAPGEF2, MAML3, ATP6V1A, RALA, TNKS, STK4, PRKAR2A, GNA12, CTNNA1, LRIG1, MEF2D, GPHA2, SRGAP1, SPTBN1, WNT3, WWOX, FARP1, STARD13, TCF7L1, WWP2, LAMB1, HCRTR1, LETM1, FER, DNMBP, FMNL2, TAOK3, STK24, NMU, RAMP1, MAP3K11]	Besides inducing changes in gene expression and cellular metabolism, extracellular signals that trigger the activation of Rho GTP-ases can trigger changes in the organization of cytoskeleton, thereby regulating cell polarity and cell-cell junctions
CDC42 GTPase Cycle R-HSA-9013148	0.000104	0.026203	[FARP1, STARD13, TRIO, DNMBP, FMNL2, SH3PXD2A, FNBP1, SRGAP1, MAP3K11]	regulator of cytoskeleton and cell polarity
RHO GTPase Cycle R-HSA-9012999	0.000133	0.026203	[FARP1, STARD13, TRIO, FNBP1, WWP2, ARHGEF10L, LRRC1, LETM1, DNMBP, FMNL2, SH3PXD2A, TAOK3, PIK3CA, SRGAP1, SPTBN1, MAP3K11]	regulator of cytoskeleton and cell polarity
Synthesis Of PIPs At Plasma Membrane R-HSA-1660499	0.000415	0.061162	[PIK3CA, PLEKHA2, PIP4K2A, PLEKHA6, SBF2]	endosomal trafficking, excitation–contraction coupling, cytoskeletal organization, and apoptosis
Cell-Cell Communication R-HSA-1500931	0.000751	0.088420	[PIK3CA, PARD3, MAGI2, CDH11, CTNNA1, PARVA, SPTBN1]	formation and maintenance of adherens junctions, tight junctions, and gap junctions, as well as aspects of cellular interactions with extracellular matrix and hemidesmosome assembly
Signaling By MET R-HSA-6806834	0.001102	0.108160	[PIK3CA, LRIG1, LAMB1, LAMC1, TNS3]	promotes cell growth, cell survival and motility
Chondroitin Sulfate Biosynthesis R-HSA-2022870	0.001837	0.154574	[CHST11, CHSY1, CHST15]	N/A
Nephrin Family Interactions R-HSA-373753	0.002437	0.169285	[PIK3CA, MAGI2, SPTBN1]	major role in organizing the molecular structure of the slit diaphragm itself and via its binding partners links it to the actin cytoskeleton
Signaling By Rho GTPases R-HSA-194315	0.002910	0.169285	[FARP1, STARD13, TRIO, FNBP1, WWP2, ARHGEF10L, LRRC1, LETM1, DNMBP, FMNL2, SH3PXD2A, TAOK3, PIK3CA, CTNNA1, SRGAP1, SPTBN1, MAP3K11]	cell motility
PI Metabolism R-HSA-1483255	0.003537	0.169285	[PIK3CA, PLEKHA2, PIP4K2A, PLEKHA6, SBF2]	mediate specificity of membrane interactions
Table of top 10 significant p-values and q-values for Reactome 2022			met. Liver vs peritoneal carcinomatosis, Promoter, hypermethylated in met. Liver (activated in peritoneal carcinomatosis)
term	p-value	q-value	overlap_genes
PPARA Activates Gene Expression R-HSA-1989781	0.004652	0.340523	[ABCA1, PLIN2, MED26]
Regulation Of Lipid Metabolism By PPARalpha R-HSA-400206	0.004879	0.340523	[ABCA1, PLIN2, MED26]
Fanconi Anemia Pathway R-HSA-6783310	0.005434	0.340523	[POLR1A, FAAP20]
Synthesis Of 12-Eicosatetraenoic Acid Derivatives R-HSA-2142712	0.020127	0.340523	[ALOXE3]
HDL Assembly R-HSA-8963896	0.020127	0.340523	[ABCA1]
Cross-presentation Of Particulate Exogenous Antigens (Phagosomes) R-HSA-1236973	0.022970	0.340523	[CYBA]
Defective CHSY1 Causes TPBS R-HSA-3595177	0.022970	0.340523	[CHSY1]
Alpha-defensins R-HSA-1462054	0.022970	0.340523	[TSPAN32]
Histidine Catabolism R-HSA-70921	0.022970	0.340523	[HECA]
Adenylate Cyclase Activating Pathway R-HSA-170660	0.025804	0.340523	[ADCY7]
Table of top 10 significant p-values and q-values for Reactome 2022			met. Liver vs peritoneal carcinomatosis, Promoter, hypermethylated in peritoneal carcinomatosis (activated in met. Liver)
term	p-value	q-value	overlap_genes
SARS-CoV-1 Infection R-HSA-9678108	0.009065	0.593747	[CHMP6, PARP14, ST3GAL2]
Regulated Necrosis R-HSA-5218859	0.011649	0.593747	[RIPK3, FLOT1, CHMP6]
O-linked Glycosylation R-HSA-5173105	0.011947	0.593747	[GALNT12, GALNT6, B4GAT1, ST3GAL2]
Cellular Senescence R-HSA-2559583	0.011990	0.593747	[RAD50, CDKN2C, CBX4, RPS6KA1, ETS2]
O-linked Glycosylation Of Mucins R-HSA-913709	0.012788	0.593747	[GALNT12, GALNT6, ST3GAL2]
Synthesis Of Substrates In N-glycan Biosythesis R-HSA-446219	0.015254	0.593747	[SRD5A3, SLC17A5, ST3GAL2]
Keratan Sulfate Biosynthesis R-HSA-2022854	0.022221	0.593747	[B4GAT1, ST3GAL2]
Budding And Maturation Of HIV Virion R-HSA-162588	0.023739	0.593747	[VPS4A, CHMP6]
Regulation Of Necroptotic Cell Death R-HSA-5675482	0.023739	0.593747	[RIPK3, FLOT1]
FCERI Mediated Ca+2 Mobilization R-HSA-2871809	0.023739	0.593747	[TXK, ITPR3]
Table of top 10 significant p-values and q-values for Reactome 2022			met. Liver vs peritoneal carcinomatosis, Enhancer, hypermethylated in met. Liver (activated in peritoneal carcinomatosis)
term	p-value	q-value	overlap_genes	Reactoma based description
DAG And IP3 Signaling R-HSA-1489509	0.000608	0.148273	[ADCY9, PRKAR2A, PRKCE, ITPR2, PRKCA]	N/A
Ca2+ Pathway R-HSA-4086398	0.000742	0.148273	[TCF7L1, PRKG2, ITPR2, PRKCA, AXIN2, PRKG1]	non-canonical WNT ligand
Extracellular Matrix Organization R-HSA-1474244	0.000769	0.148273	[SPARC, TNXB, COL27A1, ITGB5, COL23A1, PRKCA, LAMB1, LAMC1, NID2, LOXL2, COL1A1, MFAP4, SH3PXD2A, TIMP2]	proliferation, adhesion and migration, and regulates cell differentiation and death
Intracellular Signaling By Second Messengers R-HSA-9006925	0.001244	0.148273	[KLB, PDGFRB, TNKS, FLT3, PRKCE, ITPR2, PRKCA, WWP2, ADCY9, PIK3CA, PRKAR2A, PIP4K2A, PIP5K1C, PIK3AP1]	N/A
FLT3 Signaling In Disease R-HSA-9682385	0.001253	0.148273	[PIK3CA, FLT3, CBL, ETV6]	promotes cellular proliferation and differentiation
Signal Transduction R-HSA-162582	0.001899	0.148273	[KLB, SPARC, MAML2, ITGB5, FLT3, ECE1, LAMC1, SHB, RXFP3, LRRC1, GLI2, BAIAP2L2, SOX17, SH3PXD2A, CAPZB, BOC, PIP4K2A, PRKG2, TNS3, PRKG1, PDGFRB, PTGIR, FNBP1, PRKCE, PRKCA, AXIN2, GFRA3, ADCY9, CYP26C1, PIK3CA, DAAM1, MTNR1B, PARD3, CDC42EP3, RAPGEF2, MAML3, RAB7A, HDAC4, TNKS, ITPR2, STK4, CBL, GALR1, PRKAR2A, NTF3, GNA12, PIP5K1C, MEF2D, WNT3, GABBR2, TCF7L1, WWP2, LAMB1, PBX1, SKI, FER, DNMB…	Besides inducing changes in gene expression and cellular metabolism, extracellular signals that trigger the activation of Rho GTP-ases can trigger changes in the organization of cytoskeleton, thereby regulating cell polarity and cell-cell junctions
Ion Homeostasis R-HSA-5578775	0.001909	0.148273	[RYR2, STIM1, ITPR2, PRKCA, SLC8A1]	Ion channels and ion homeostasis in relation to cardiac conduction is described in this section
Synthesis Of PIPs At Plasma Membrane R-HSA-1660499	0.002086	0.148273	[PIK3CA, PLEKHA2, PIP4K2A, PIP5K1C, SBF2]	endosomal trafficking, excitation–contraction coupling, cytoskeletal organization, and apoptosis
RUNX2 Regulates Bone Development R-HSA-8941326	0.002124	0.148273	[HDAC4, COL1A1, SATB2, GLI2]	osteoblast differentiation and chondrocyte maturation
Regulation Of Gene Expression In Late Stage (Branching Morphogenesis) Pancreatic Bud Precursor Cells R-HSA-210744	0.002636	0.148273	[MAML2, ONECUT3, MAML3]	late stage (branching morphogenesis) pancreatic bud precursor cells
Table of top 10 significant p-values and q-values for Reactome 2022			met. Liver vs peritoneal carcinomatosis, Enhancer, hypermethylated in peritneal carcinomatosis (activated in met. Liver)
term	p-value	q-value	overlap_genes	Reactoma based description
Extracellular Matrix Organization R-HSA-1474244	0.000057	0.050546	[COL18A1, TNXB, COL16A1, SDC4, LOXL3, LOXL4, FURIN, LTBP1, ADAMTS16, SH3PXD2A, ADAMTS18, CAPN5, TNR, CAPN1, ADAMTS8, ERC2, PRKCA, LAMB1, MMP10, ADAM19, CAPN11, MMP16, COL4A2, P4HA3, COL7A1, PXDN, ITGA11, TLL2, COL9A3, ITGA9]	proliferation, adhesion and migration, and regulates cell differentiation and death
RHOQ GTPase Cycle R-HSA-9013406	0.000089	0.050546	[PLEKHG3, PREX1, GFOD1, DLC1, ITSN1, WASL, CDC42BPB, ARHGAP35, CFTR, RHOQ, RAB7A]	exocytosing vesicles and recycling endosomes, insuline metabolism, neurite outgrowth
Degradation Of Extracellular Matrix R-HSA-1474228	0.000193	0.073227	[COL18A1, COL16A1, FURIN, LAMB1, MMP10, ADAMTS16, CAPN11, MMP16, ADAMTS18, CAPN5, TLL2, COL9A3, CAPN1, ADAMTS8, ERC2]	degradation of the extracellular matrix (ECM)
HS-GAG Biosynthesis R-HSA-2022928	0.000410	0.076822	[EXT1, NDST1, HS3ST3A1, SDC4, GLCE, GPC6, HS3ST4]	blood coagulation
Nervous System Development R-HSA-9675108	0.000422	0.076822	[SHC3, ITSN1, WASL, EFNA5, NTN1, AP2A2, ARHGAP35, ROBO1, PSMB7, RPS6KA1, PLXNA2, SLIT3, SLIT2, TEAD1, SRGAP1, EPHB1, PLXNA4, EPHB4, SPTBN1, SH3GL2, FARP2, VAV3, EPHA4, HSP90AA1, ARHGEF12, MYO10, CNTN6, SEMA6D, PRKCA, LAMB1, UNC5D, ANK3, GRIN2B, COL4A2, DOK6, SCN8A, MYH9, COL9A3, UTRN, EPHA1, DSCAML1, DOCK1, ITGA9, SCN2B]	the process by which neural stem cells give rise to neurons
Netrin-1 Signaling R-HSA-373752	0.000432	0.076822	[MYO10, SLIT3, WASL, UNC5D, SLIT2, DOCK1, DSCAML1, NTN1, ROBO1]	neuronal migration and in axon guidance
Regulation Of Commissural Axon Pathfinding By SLIT And ROBO R-HSA-428542	0.000522	0.076822	[SLIT3, SLIT2, NTN1, ROBO1]	axonal guidance
Axon Guidance R-HSA-422475	0.000539	0.076822	[SHC3, ITSN1, WASL, EFNA5, NTN1, AP2A2, ARHGAP35, ROBO1, PSMB7, RPS6KA1, PLXNA2, SLIT3, SLIT2, SRGAP1, EPHB1, PLXNA4, EPHB4, SPTBN1, SH3GL2, FARP2, VAV3, EPHA4, HSP90AA1, ARHGEF12, MYO10, CNTN6, SEMA6D, PRKCA, LAMB1, UNC5D, ANK3, GRIN2B, COL4A2, DOK6, SCN8A, MYH9, COL9A3, EPHA1, DSCAML1, DOCK1, ITGA9, SCN2B]	Axon guidance cues and their receptors are implicated in cancer progression (Biankin et al. 2012), where they likely contribute to cell migration and angiogenesis (reviewed by Mehlen et al. 2011).
Signal Transduction R-HSA-162582	0.000676	0.079081	[CSF2, MAML2, ITSN1, RXFP4, RORA, ARHGAP35, IGF1R, DOCK10, PREX1, BAIAP2L1, GNAT3, BASP1, RUVBL1, WDR91, RPS6KA1, PIP4K2A, TNS4, TNS3, SH3GL2, PROK1, PDK2, RNF43, FBXW7, TPM3, PRKCE, TMOD3, WNT5A, PRKCA, GTF2F2, DGKZ, BTC, ADCY9, COL4A2, PARD3, DGKQ, HECW1, ELMO1, MAML3, DGKI, CFTR, ADCYAP1R1, KHDRBS3, SHC3, RHOBTB3, FOXO6, ARHGAP18, ITPR3, IQGAP2, NLK, ARHGAP15, LTBP1, GRK5, RDH10, PDGFC, SRGAP1…	Besides inducing changes in gene expression and cellular metabolism, extracellular signals that trigger the activation of Rho GTP-ases can trigger changes in the organization of cytoskeleton, thereby regulating cell polarity and cell-cell junctions
RHOG GTPase Cycle R-HSA-9013408	0.000693	0.079081	[PLEKHG3, VAV3, PREX1, DOCK4, DOCK3, ITSN1, DOCK2, IQGAP2, DOCK1, ARHGAP35, RAB7A]	regulates cell polarity, adhesion, migration and invasion
Table of top 10 significant p-values and q-values for Reactome 2022			Primary vs peritoneal carcinomatosis, Enhancer, hypermethylated primary (activated in peritoneal carcinomatosis)
term	p-value	q-value	overlap_genes	Reactoma based description
Cell-cell Junction Organization R-HSA-421270	0.001620	0.205262	[SDK1, PARD3, CDH8]	Epithelial cell-cell contacts
VxPx Cargo-Targeting To Cilium R-HSA-5620916	0.002856	0.205262	[EXOC4, ASAP1]	ciliary membrane
SHC1 Events In ERBB2 Signaling R-HSA-1250196	0.002856	0.205262	[PRKCE, NRG1]	growth factor pathway
Constitutive Signaling By Aberrant PI3K In Cancer R-HSA-2219530	0.003270	0.205262	[NRG1, GAB2, PIK3AP1]	growth factor pathway
Cell Junction Organization R-HSA-446728	0.004304	0.205262	[SDK1, PARD3, CDH8]	cell-cell junction organization, cell-extracellular matrix interactions, and Type I hemidesmosome assembly
Signal Transduction R-HSA-162582	0.004383	0.205262	[RNF43, DOCK4, ANXA1, PRKCE, HTR1D, GNAI3, NRG1, BRAF, GAB2, CHD1, DOCK10, FMNL2, DAAM1, BASP1, RAD21, PARD3, PDGFC, PIK3AP1]	Besides inducing changes in gene expression and cellular metabolism, extracellular signals that trigger the activation of Rho GTP-ases can trigger changes in the organization of cytoskeleton, thereby regulating cell polarity and cell-cell junctions
Diseases Of Signal Transduction By Growth Factor Receptors And Second Messengers R-HSA-5663202	0.005495	0.220575	[RNF43, EIF2AK3, NRG1, BRAF, GAB2, PIK3AP1]	growth factor pathway
PI3K/AKT Signaling In Cancer R-HSA-2219528	0.007489	0.239995	[NRG1, GAB2, PIK3AP1]	PI3/AKT reducing apoptosis and allowing proliferation
PI5P, PP2A And IER3 Regulate PI3K/AKT Signaling R-HSA-6811558	0.007687	0.239995	[NRG1, GAB2, PIK3AP1]	PI3/AKT reducing apoptosis and allowing proliferation
Negative Regulation Of PI3K/AKT Network R-HSA-199418	0.009154	0.257238	[NRG1, GAB2, PIK3AP1]	PI3/AKT reducing apoptosis and allowing proliferation
Table of top 10 significant p-values and q-values for Reactome 2022			Primary vs peritoneal carcinomatosis, Enhancer, hypermethylated in peritoneal carcinomatosis (activated in primary tumor)
term	p-value	q-value	overlap_genes	Reactoma based description
PI5P Regulates TP53 Acetylation R-HSA-6811555	0.012532	0.164495	[PIP4K2A]	activated under cellular stress
Androgen Biosynthesis R-HSA-193048	0.015296	0.164495	[SRD5A2]	male development and behaviour in vertebrates
Interleukin-35 Signaling R-HSA-8984722	0.016676	0.164495	[IL12RB2]	suppresses inflammatory responses of immune cells
Caspase-mediated Cleavage Of Cytoskeletal Proteins R-HSA-264870	0.016676	0.164495	[VIM]	maintenance of the cytoskeletal architecture (vimentin, or Gas2 and plectin) may directly contribute to apoptotic changes in cell shape
Metabolism Of Lipids R-HSA-556833	0.018121	0.164495	[SRD5A2, MBOAT1, PIP4K2A, B4GALNT1]	lipid metabolism
Ras Activation Upon Ca2+ Influx Thru NMDA Receptor R-HSA-442982	0.026279	0.164495	[GRIN2D]	NMDA receptor: development of the central nervous system
Unblocking Of NMDA Receptors, Glutamate Binding And Activation R-HSA-438066	0.029006	0.164495	[GRIN2D]	NMDA receptor: development of the central nervous system
Negative Regulation Of NMDA Receptor-Mediated Neuronal Transmission R-HSA-9617324	0.029006	0.164495	[GRIN2D]	NMDA receptor: development of the central nervous system
Synaptic Adhesion-Like Molecules R-HSA-8849932	0.029006	0.164495	[GRIN2D]	the last step in synapse formation
Branched-chain Amino Acid Catabolism R-HSA-70895	0.029006	0.164495	[BCAT1]	Metabolism of amino acids and derivatives
